# Supplementary material for: Aqua­{4,4′,6,6′-tetra­fluoro-2,2′-[(piperazine-1,4-di­yl)dimethyl­ene]diphenolato}copper(II)
Source: Acta Crystallogr Sect E Struct Rep Online. 2010 Oct 13;66(Pt 11):m1397–8. doi: 10.1107/S1600536810040080 (PMC3009016; doi:10.1107/S1600536810040080)
Supplement: Supplementary file 1 [file e-66-m1397-sup1.cif]

##############################################################################
###                                                                        ###
###        Electronic paper (Acta Crystallographica Section E)             ###
###                                                                        ###
##############################################################################
#                                                                            #
# This CIF contains the data in a paper accepted for publication in Acta     #
# Crystallographica Section E. It conforms to the requirements of Notes      #
# for Authors for Section E, and has been peer reviewed under the auspices   #
# of the IUCr Commission on Journals.                                        #
#                                                                            #
# Full details of the Crystallographic Information File format               #
# are given in the paper "The Crystallographic Information File (CIF):       #
# a New Standard Archive File for Crystallography" by S. R. Hall, F. H.      #
# Allen and I. D. Brown [Acta Cryst. (1991), A47, 655-685].                  #
#                                                                            #
# The current version of the core CIF dictionary is obtainable from          #
# ftp://ftp.iucr.org/pub/cif_core.dic. The current version number is 2.4.    #
#                                                                            #
# Software is freely available for graphical display of the structure(s) in  #
# this CIF.  For information consult the CIF home page http://www.iucr.org/  #
# cif/home.html                                                              #
#                                                                            #
# This file may be used for bona fide research purposes within the           #
# scientific community so long as proper attribution is given to the journal # 
# article from which it was obtained.                                        #
#                                                                            #
##############################################################################
                                             
data_global
_audit_creation_method     'by CrystalStructure 3.8'
_journal_date_recd_electronic     2010-09-30
_journal_date_accepted     2010-10-07
_journal_name_full     'Acta Crystallographica, Section E'
_journal_year     2010
_journal_volume     66
_journal_issue     11
_journal_page_first     m1397
_journal_page_last     m1398
_journal_paper_category     QM
_journal_coeditor_code     IM2234
_publ_contact_author_name
;
  Dr Koji Kubono
;
_publ_contact_author_address
;
Division of Natural Sciences
Osaka Kyoiku University
Kashiwara, Osaka 582-8582
Japan
;
_publ_contact_author_email     kubono@cc.osaka-kyoiku.ac.jp
_publ_contact_author_fax     '(+81)72-978-3652'
_publ_contact_author_phone     '(+81)72-978-3653'
_publ_section_title
;\
Aqua{4,4',6,6'-tetrafluoro-2,2'-[(piperazine-1,4-diyl)dimethylene]diphenolato}\
copper(II)
;
loop_
    _publ_author_name
    _publ_author_address
    'Kubono, Koji'
;
Division of Natural Sciences
Osaka Kyoiku University
Kashiwara, Osaka 582-8582
Japan
;
    'Tsuno, Yuki'
;
Division of Natural Sciences
Osaka Kyoiku University
Kashiwara, Osaka 582-8582
Japan
;
    'Tani, Keita'
;
Division of Natural Sciences
Osaka Kyoiku University
Kashiwara, Osaka 582-8582
Japan
;
    'Yokoi, Kunihiko'
;
Division of Natural Sciences
Osaka Kyoiku University
Kashiwara, Osaka 582-8582
Japan
;
data_I
_chemical_name_systematic
;
Aqua{4,4',6,6'-tetrafluoro-2,2'-[(piperazine-1,4-
diyl)dimethylene]diphenolato}copper(II)
;
_chemical_formula_moiety     'C18 H18 Cu F4 N2 O3'
_chemical_formula_sum     'C18 H18 Cu F4 N2 O3'
_chemical_formula_iupac     '[Cu (C18 H16 F4 N2 O2) (H2 O)]'
_chemical_formula_weight     449.89
_chemical_melting_point     ?
_symmetry_cell_setting     triclinic
_symmetry_space_group_name_H-M     'P -1'
_symmetry_space_group_name_Hall     '-P 1'
loop_
    _symmetry_equiv_pos_site_id
    _symmetry_equiv_pos_as_xyz
    1 '+X,+Y,+Z'
    2 '-X,-Y,-Z'
_cell_length_a     8.0157(17)
_cell_length_b     9.6873(10)
_cell_length_c     11.7693(12)
_cell_angle_alpha     83.743(9)
_cell_angle_beta     87.763(12)
_cell_angle_gamma     74.420(11)
_cell_volume     875.0(2)
_cell_formula_units_Z     2
_cell_measurement_reflns_used     25
_cell_measurement_theta_min     15.2
_cell_measurement_theta_max     16.8
_cell_measurement_temperature     296(2)
_exptl_crystal_description     'prismatic'
_exptl_crystal_colour     'blue'
_exptl_crystal_size_max     0.30
_exptl_crystal_size_mid     0.20
_exptl_crystal_size_min     0.10
_exptl_crystal_density_diffrn     1.708
_exptl_crystal_density_meas     ?
_exptl_crystal_density_method     'not measured'
_exptl_crystal_F_000     458.00
_exptl_absorpt_coefficient_mu     1.312
_exptl_absorpt_correction_type     psi-scan
_exptl_absorpt_process_details     '(North <i>et al.</i>, 1968)'
_exptl_absorpt_correction_T_min     0.737
_exptl_absorpt_correction_T_max     0.877
_diffrn_ambient_temperature     296(2)
_diffrn_radiation_type     'Mo K\a'
_diffrn_radiation_wavelength     0.71069
_diffrn_measurement_device_type     'Rigaku AFC-7R'
_diffrn_measurement_method     \w-2\q
_diffrn_reflns_number     4895
_diffrn_reflns_av_R_equivalents     0.051
_diffrn_reflns_theta_max     27.50
_diffrn_reflns_theta_full     27.50
_diffrn_measured_fraction_theta_max     1.000
_diffrn_measured_fraction_theta_full     1.000
_diffrn_reflns_limit_h_min     -10
_diffrn_reflns_limit_h_max     5
_diffrn_reflns_limit_k_min     -12
_diffrn_reflns_limit_k_max     12
_diffrn_reflns_limit_l_min     -15
_diffrn_reflns_limit_l_max     15
_diffrn_standards_number     3
_diffrn_standards_interval_count     150
_diffrn_standards_decay_%     1.11
_refine_special_details
;
Refinement of <i>F</i>^2^ against ALL reflections. The weighted <i>R</i>-factor
<i>wR</i> and goodness of fit <i>S</i> are based on <i>F</i>^2^, conventional
<i>R</i>-factors <i>R</i> are based on <i>F</i>, with <i>F</i> set to zero for
negative <i>F</i>^2^. The threshold expression of <i>F</i>^2^ >
\s(<i>F</i>^2^) is used only for calculating <i>R</i>-factors(gt) <i>etc</i>.
and is not relevant to the choice of reflections for refinement.
<i>R</i>-factors based on <i>F</i>^2^ are statistically about twice as large
as those based on <i>F</i>, and <i>R</i>- factors based on ALL data will be
even larger.
;
_reflns_number_total     4015
_reflns_number_gt     3120
_reflns_threshold_expression     F^2^>2\s(F^2^)
_refine_ls_structure_factor_coef     Fsqd
_refine_ls_R_factor_gt     0.0393
_refine_ls_wR_factor_ref     0.1084
_refine_ls_goodness_of_fit_ref     1.050
_refine_ls_number_reflns     4015
_refine_ls_number_parameters     262
_refine_ls_hydrogen_treatment     mixed
_refine_ls_weighting_scheme     calc
_refine_ls_weighting_details
            'w = 1/[\s^2^(Fo^2^)+(0.0368P)^2^+1.0373P] where P=(Fo^2^+2Fc^2^)/3'
_refine_ls_shift/su_max     ?
_refine_ls_shift/su_max_lt     0.001
_refine_diff_density_max     0.54
_refine_diff_density_min     -0.61
_refine_ls_extinction_method     none
_refine_ls_extinction_coef     ?
loop_
    _atom_type_symbol
    _atom_type_description
    _atom_type_scat_dispersion_real
    _atom_type_scat_dispersion_imag
    _atom_type_scat_source
    'C' 'C' 0.003 0.002
;
International Tables for Crystallography
(1992, Vol. C, Tables 4.2.6.8 and 6.1.1.4)
;
    'H' 'H' 0.000 0.000
;
International Tables for Crystallography
(1992, Vol. C, Table 6.1.1.4)
;
    'Cu' 'Cu' 0.320 1.265
;
International Tables for Crystallography
(1992, Vol. C, Tables 4.2.6.8 and 6.1.1.4)
;
    'F' 'F' 0.017 0.010
;
International Tables for Crystallography
(1992, Vol. C, Tables 4.2.6.8 and 6.1.1.4)
;
    'N' 'N' 0.006 0.003
;
International Tables for Crystallography
(1992, Vol. C, Tables 4.2.6.8 and 6.1.1.4)
;
    'O' 'O' 0.011 0.006
;
International Tables for Crystallography
(1992, Vol. C, Tables 4.2.6.8 and 6.1.1.4)
;
_computing_data_collection     'WinAFC (Rigaku/MSC, 2006)'
_computing_cell_refinement     'WinAFC (Rigaku/MSC, 2006)'
_computing_data_reduction     'CrystalStructure (Rigaku/MSC, 2006)'
_computing_structure_solution     'SIR92 (Altomare <i>et al.</i>, 1993)'
_computing_structure_refinement     'SHELXL97 (Sheldrick, 2008)'
_computing_molecular_graphics     'PLATON (Spek, 2009)'
_computing_publication_material     'CrystalStructure (Rigaku/MSC, 2006)'
loop_
    _atom_site_type_symbol
    _atom_site_label
    _atom_site_fract_x
    _atom_site_fract_y
    _atom_site_fract_z
    _atom_site_U_iso_or_equiv
    _atom_site_adp_type
    _atom_site_calc_flag
    _atom_site_refinement_flags
    _atom_site_occupancy
    _atom_site_disorder_assembly
    _atom_site_disorder_group
    Cu Cu1 0.26597(5) 0.08830(4) 0.58962(3) 0.03020(12) Uani d . 1.00 . .
    F F1 0.1709(2) -0.0061(2) 0.24903(17) 0.0463(4) Uani d . 1.00 . .
    F F2 0.1403(3) 0.4645(2) 0.0841(2) 0.0726(7) Uani d . 1.00 . .
    F F3 0.3363(3) -0.3057(2) 1.10318(18) 0.0675(7) Uani d . 1.00 . .
    F F4 0.3025(3) -0.3709(2) 0.71553(17) 0.0510(5) Uani d . 1.00 . .
    O O1 0.3198(3) 0.0354(2) 0.43752(17) 0.0367(4) Uani d . 1.00 . .
    O O2 0.2095(3) -0.0851(2) 0.65512(17) 0.0352(4) Uani d . 1.00 . .
    O O3 -0.0692(4) 0.1793(3) 0.5321(2) 0.0542(7) Uani d . 1.00 . .
    N N1 0.3452(3) 0.2713(2) 0.5630(2) 0.0296(5) Uani d . 1.00 . .
    N N2 0.2158(3) 0.1861(2) 0.7367(2) 0.0302(5) Uani d . 1.00 . .
    C C1 0.2816(3) 0.1421(3) 0.3534(2) 0.0311(6) Uani d . 1.00 . .
    C C2 0.2011(4) 0.1248(3) 0.2551(2) 0.0352(6) Uani d . 1.00 . .
    C C3 0.1514(4) 0.2286(4) 0.1652(2) 0.0439(7) Uani d . 1.00 . .
    C C4 0.1890(4) 0.3584(4) 0.1722(2) 0.0456(8) Uani d . 1.00 . .
    C C5 0.2728(4) 0.3836(3) 0.2633(2) 0.0398(7) Uani d . 1.00 . .
    C C6 0.3215(4) 0.2762(3) 0.3542(2) 0.0335(6) Uani d . 1.00 . .
    C C7 0.4255(4) 0.2979(3) 0.4507(2) 0.0337(6) Uani d . 1.00 . .
    C C8 0.1833(4) 0.3809(3) 0.5837(2) 0.0368(6) Uani d . 1.00 . .
    C C9 0.1110(4) 0.3332(3) 0.6997(2) 0.0374(6) Uani d . 1.00 . .
    C C10 0.3909(4) 0.1940(3) 0.7660(2) 0.0385(7) Uani d . 1.00 . .
    C C11 0.4658(4) 0.2616(3) 0.6585(2) 0.0347(6) Uani d . 1.00 . .
    C C12 0.1324(4) 0.1160(3) 0.8309(2) 0.0369(6) Uani d . 1.00 . .
    C C13 0.2144(4) -0.0436(3) 0.8547(2) 0.0344(6) Uani d . 1.00 . .
    C C14 0.2497(4) -0.1032(3) 0.9671(2) 0.0423(7) Uani d . 1.00 . .
    C C15 0.3025(5) -0.2496(4) 0.9919(2) 0.0450(8) Uani d . 1.00 . .
    C C16 0.3221(4) -0.3418(3) 0.9091(3) 0.0429(7) Uani d . 1.00 . .
    C C17 0.2888(4) -0.2811(3) 0.7984(2) 0.0358(6) Uani d . 1.00 . .
    C C18 0.2376(4) -0.1328(3) 0.7648(2) 0.0318(6) Uani d . 1.00 . .
    H H1 0.0950 0.2124 0.1024 0.053 Uiso c R 1.00 . .
    H H2 0.2974 0.4718 0.2649 0.048 Uiso c R 1.00 . .
    H H3 0.5409 0.2332 0.4482 0.040 Uiso c R 1.00 . .
    H H4 0.4364 0.3958 0.4413 0.040 Uiso c R 1.00 . .
    H H5 0.1010 0.3881 0.5237 0.044 Uiso c R 1.00 . .
    H H6 0.2057 0.4742 0.5853 0.044 Uiso c R 1.00 . .
    H H7 0.1181 0.3983 0.7553 0.045 Uiso c R 1.00 . .
    H H8 -0.0094 0.3341 0.6925 0.045 Uiso c R 1.00 . .
    H H9 0.4641 0.0984 0.7889 0.046 Uiso c R 1.00 . .
    H H10 0.3838 0.2527 0.8286 0.046 Uiso c R 1.00 . .
    H H11 0.4753 0.3568 0.6704 0.042 Uiso c R 1.00 . .
    H H12 0.5802 0.2023 0.6410 0.042 Uiso c R 1.00 . .
    H H13 0.0113 0.1312 0.8128 0.044 Uiso c R 1.00 . .
    H H14 0.1370 0.1617 0.8997 0.044 Uiso c R 1.00 . .
    H H15 0.2374 -0.0434 1.0253 0.051 Uiso c R 1.00 . .
    H H16 0.3564 -0.4412 0.9270 0.052 Uiso c R 1.00 . .
    H H17 -0.108(6) 0.180(5) 0.473(4) 0.064(14) Uiso d . 1.00 . .
    H H18 -0.093(8) 0.120(6) 0.572(5) 0.10(2) Uiso d . 1.00 . .
loop_
    _atom_site_aniso_label
    _atom_site_aniso_U_11
    _atom_site_aniso_U_22
    _atom_site_aniso_U_33
    _atom_site_aniso_U_12
    _atom_site_aniso_U_13
    _atom_site_aniso_U_23
    Cu1 0.0424(2) 0.02358(18) 0.02562(18) -0.00841(14) -0.00367(14) -0.00654(12)
    F1 0.0546(12) 0.0506(11) 0.0397(10) -0.0196(9) -0.0076(8) -0.0136(8)
    F2 0.0874(18) 0.0779(16) 0.0472(13) -0.0242(14) -0.0234(12) 0.0307(11)
    F3 0.0991(19) 0.0711(15) 0.0371(11) -0.0354(14) -0.0242(12) 0.0138(10)
    F4 0.0811(15) 0.0334(9) 0.0425(10) -0.0203(10) 0.0101(10) -0.0120(8)
    O1 0.0559(14) 0.0271(10) 0.0261(10) -0.0075(9) -0.0072(9) -0.0048(7)
    O2 0.0538(13) 0.0314(10) 0.0254(9) -0.0181(9) -0.0004(9) -0.0077(8)
    O3 0.0628(18) 0.0647(18) 0.0454(15) -0.0315(15) -0.0090(13) -0.0105(14)
    N1 0.0328(12) 0.0258(11) 0.0303(12) -0.0057(9) -0.0062(10) -0.0062(9)
    N2 0.0333(12) 0.0278(11) 0.0303(12) -0.0066(10) -0.0027(9) -0.0097(9)
    C1 0.0314(15) 0.0322(14) 0.0277(13) -0.0045(11) 0.0009(11) -0.0051(11)
    C2 0.0330(15) 0.0418(16) 0.0318(14) -0.0096(13) 0.0002(12) -0.0090(12)
    C3 0.0389(17) 0.062(2) 0.0282(15) -0.0089(15) -0.0055(13) -0.0022(14)
    C4 0.0456(19) 0.054(2) 0.0313(16) -0.0077(16) -0.0032(14) 0.0097(14)
    C5 0.0410(17) 0.0366(16) 0.0398(17) -0.0095(13) 0.0000(13) 0.0027(13)
    C6 0.0343(15) 0.0336(14) 0.0312(14) -0.0069(12) -0.0003(12) -0.0027(11)
    C7 0.0381(16) 0.0301(14) 0.0351(15) -0.0122(12) -0.0017(12) -0.0044(11)
    C8 0.0363(16) 0.0256(13) 0.0457(17) -0.0011(12) -0.0074(13) -0.0077(12)
    C9 0.0366(16) 0.0295(14) 0.0437(17) -0.0018(12) -0.0030(13) -0.0106(12)
    C10 0.0375(16) 0.0448(17) 0.0349(15) -0.0111(14) -0.0095(12) -0.0070(13)
    C11 0.0340(15) 0.0336(14) 0.0382(15) -0.0090(12) -0.0086(12) -0.0081(12)
    C12 0.0452(18) 0.0361(15) 0.0311(15) -0.0103(13) 0.0027(13) -0.0139(12)
    C13 0.0400(16) 0.0378(15) 0.0289(14) -0.0151(13) -0.0007(12) -0.0062(12)
    C14 0.054(2) 0.0484(19) 0.0301(15) -0.0218(16) -0.0024(14) -0.0067(13)
    C15 0.054(2) 0.054(2) 0.0309(16) -0.0227(17) -0.0102(14) 0.0056(14)
    C16 0.0480(19) 0.0357(16) 0.0442(18) -0.0126(14) -0.0030(15) 0.0044(13)
    C17 0.0409(17) 0.0338(15) 0.0357(15) -0.0146(13) 0.0056(13) -0.0074(12)
    C18 0.0335(15) 0.0340(14) 0.0309(14) -0.0137(12) 0.0010(11) -0.0054(11)
_geom_special_details
;
All e.s.d.'s (except the e.s.d. in the dihedral angle between two l.s. planes)
are estimated using the full covariance matrix. The cell e.s.d.'s are taken
into account individually in the estimation of e.s.d.'s in distances, angles
and torsion angles; correlations between e.s.d.'s in cell parameters are only
used when they are defined by crystal symmetry. An approximate (isotropic)
treatment of cell e.s.d.'s is used for estimating e.s.d.'s involving l.s.
planes.
;
loop_
    _geom_bond_atom_site_label_1
    _geom_bond_atom_site_label_2
    _geom_bond_site_symmetry_1
    _geom_bond_site_symmetry_2
    _geom_bond_distance
    _geom_bond_publ_flag
    Cu1 O1 . . 1.917(2) no
    Cu1 O2 . . 1.929(2) no
    Cu1 O3 . . 2.682(3) no
    Cu1 N1 . . 2.028(2) no
    Cu1 N2 . . 2.038(2) no
    F1 C2 . . 1.363(4) no
    F2 C4 . . 1.366(4) no
    F3 C15 . . 1.370(3) no
    F4 C17 . . 1.359(3) no
    O1 C1 . . 1.331(3) no
    O2 C18 . . 1.330(3) no
    N1 C7 . . 1.474(3) no
    N1 C8 . . 1.470(3) no
    N1 C11 . . 1.490(4) no
    N2 C9 . . 1.475(3) no
    N2 C10 . . 1.482(4) no
    N2 C12 . . 1.470(4) no
    C1 C2 . . 1.393(4) no
    C1 C6 . . 1.420(4) no
    C2 C3 . . 1.370(4) no
    C3 C4 . . 1.381(5) no
    C4 C5 . . 1.365(5) no
    C5 C6 . . 1.396(4) no
    C6 C7 . . 1.500(4) no
    C8 C9 . . 1.535(4) no
    C10 C11 . . 1.537(4) no
    C12 C13 . . 1.508(4) no
    C13 C14 . . 1.392(4) no
    C13 C18 . . 1.413(4) no
    C14 C15 . . 1.369(5) no
    C15 C16 . . 1.369(5) no
    C16 C17 . . 1.375(4) no
    C17 C18 . . 1.400(4) no
    O3 H17 . . 0.77(5) no
    O3 H18 . . 0.76(6) no
    C3 H1 . . 0.930 no
    C5 H2 . . 0.930 no
    C7 H3 . . 0.970 no
    C7 H4 . . 0.970 no
    C8 H5 . . 0.970 no
    C8 H6 . . 0.970 no
    C9 H7 . . 0.970 no
    C9 H8 . . 0.970 no
    C10 H9 . . 0.970 no
    C10 H10 . . 0.970 no
    C11 H11 . . 0.970 no
    C11 H12 . . 0.970 no
    C12 H13 . . 0.970 no
    C12 H14 . . 0.970 no
    C14 H15 . . 0.930 no
    C16 H16 . . 0.930 no
loop_
    _geom_angle_atom_site_label_1
    _geom_angle_atom_site_label_2
    _geom_angle_atom_site_label_3
    _geom_angle_site_symmetry_1
    _geom_angle_site_symmetry_2
    _geom_angle_site_symmetry_3
    _geom_angle
    _geom_angle_publ_flag
    O1 Cu1 O2 . . . 98.05(9) no
    O1 Cu1 N1 . . . 94.92(9) no
    O1 Cu1 O3 . . . 88.73(10) no
    O1 Cu1 N2 . . . 167.68(9) no
    O2 Cu1 N1 . . . 165.01(9) no
    O2 Cu1 N2 . . . 94.21(9) no
    O2 Cu1 O3 . . . 85.04(10) no
    O3 Cu1 N1 . . . 102.79(10) no
    O3 Cu1 N2 . . . 91.14(10) no
    N1 Cu1 N2 . . . 73.10(10) no
    Cu1 O1 C1 . . . 116.27(17) no
    Cu1 O2 C18 . . . 121.3(2) no
    Cu1 N1 C7 . . . 116.32(19) no
    Cu1 N1 C8 . . . 101.17(19) no
    Cu1 N1 C11 . . . 104.88(17) no
    C7 N1 C8 . . . 113.5(2) no
    C7 N1 C11 . . . 111.7(2) no
    C8 N1 C11 . . . 108.4(2) no
    Cu1 N2 C9 . . . 104.26(18) no
    Cu1 N2 C10 . . . 101.31(17) no
    Cu1 N2 C12 . . . 117.3(2) no
    C9 N2 C10 . . . 108.3(2) no
    C9 N2 C12 . . . 112.0(2) no
    C10 N2 C12 . . . 112.8(2) no
    O1 C1 C2 . . . 120.1(2) no
    O1 C1 C6 . . . 124.4(2) no
    C2 C1 C6 . . . 115.5(2) no
    F1 C2 C1 . . . 116.8(2) no
    F1 C2 C3 . . . 118.2(3) no
    C1 C2 C3 . . . 125.0(3) no
    C2 C3 C4 . . . 116.9(3) no
    F2 C4 C3 . . . 118.3(3) no
    F2 C4 C5 . . . 119.4(3) no
    C3 C4 C5 . . . 122.3(3) no
    C4 C5 C6 . . . 119.7(3) no
    C1 C6 C5 . . . 120.5(3) no
    C1 C6 C7 . . . 119.0(2) no
    C5 C6 C7 . . . 120.4(3) no
    N1 C7 C6 . . . 112.0(2) no
    N1 C8 C9 . . . 107.1(2) no
    N2 C9 C8 . . . 107.6(2) no
    N2 C10 C11 . . . 107.1(2) no
    N1 C11 C10 . . . 107.2(2) no
    N2 C12 C13 . . . 113.7(2) no
    C12 C13 C14 . . . 119.2(2) no
    C12 C13 C18 . . . 119.8(2) no
    C14 C13 C18 . . . 120.6(2) no
    C13 C14 C15 . . . 120.0(3) no
    F3 C15 C14 . . . 119.0(3) no
    F3 C15 C16 . . . 118.9(3) no
    C14 C15 C16 . . . 122.1(3) no
    C15 C16 C17 . . . 117.1(3) no
    F4 C17 C16 . . . 117.9(2) no
    F4 C17 C18 . . . 117.3(2) no
    C16 C17 C18 . . . 124.8(3) no
    O2 C18 C13 . . . 124.6(2) no
    O2 C18 C17 . . . 120.0(2) no
    C13 C18 C17 . . . 115.3(2) no
    H17 O3 H18 . . . 108(6) no
    C2 C3 H1 . . . 121.6 no
    C4 C3 H1 . . . 121.6 no
    C4 C5 H2 . . . 120.1 no
    C6 C5 H2 . . . 120.1 no
    N1 C7 H3 . . . 109.2 no
    N1 C7 H4 . . . 109.2 no
    C6 C7 H3 . . . 109.2 no
    C6 C7 H4 . . . 109.2 no
    H3 C7 H4 . . . 107.9 no
    N1 C8 H5 . . . 110.3 no
    N1 C8 H6 . . . 110.3 no
    C9 C8 H5 . . . 110.3 no
    C9 C8 H6 . . . 110.3 no
    H5 C8 H6 . . . 108.6 no
    N2 C9 H7 . . . 110.2 no
    N2 C9 H8 . . . 110.2 no
    C8 C9 H7 . . . 110.2 no
    C8 C9 H8 . . . 110.2 no
    H7 C9 H8 . . . 108.5 no
    N2 C10 H9 . . . 110.3 no
    N2 C10 H10 . . . 110.3 no
    C11 C10 H9 . . . 110.3 no
    C11 C10 H10 . . . 110.3 no
    H9 C10 H10 . . . 108.5 no
    N1 C11 H11 . . . 110.3 no
    N1 C11 H12 . . . 110.3 no
    C10 C11 H11 . . . 110.3 no
    C10 C11 H12 . . . 110.3 no
    H11 C11 H12 . . . 108.5 no
    N2 C12 H13 . . . 108.8 no
    N2 C12 H14 . . . 108.8 no
    C13 C12 H13 . . . 108.8 no
    C13 C12 H14 . . . 108.8 no
    H13 C12 H14 . . . 107.7 no
    C13 C14 H15 . . . 120.0 no
    C15 C14 H15 . . . 120.0 no
    C15 C16 H16 . . . 121.5 no
    C17 C16 H16 . . . 121.5 no
loop_
    _geom_torsion_atom_site_label_1
    _geom_torsion_atom_site_label_2
    _geom_torsion_atom_site_label_3
    _geom_torsion_atom_site_label_4
    _geom_torsion_site_symmetry_1
    _geom_torsion_site_symmetry_2
    _geom_torsion_site_symmetry_3
    _geom_torsion_site_symmetry_4
    _geom_torsion
    _geom_torsion_publ_flag
    O1 Cu1 O2 C18 . . . . 149.2(2) ?
    O2 Cu1 O1 C1 . . . . 147.0(2) ?
    O1 Cu1 N1 C7 . . . . -4.8(2) ?
    O1 Cu1 N1 C8 . . . . 118.61(18) ?
    O1 Cu1 N1 C11 . . . . -128.73(17) ?
    N1 Cu1 O1 C1 . . . . -40.5(2) ?
    O1 Cu1 N2 C9 . . . . 40.3(5) ?
    O1 Cu1 N2 C10 . . . . -72.0(5) ?
    O1 Cu1 N2 C12 . . . . 164.8(4) ?
    N2 Cu1 O1 C1 . . . . -27.3(6) ?
    O2 Cu1 N1 C7 . . . . 145.0(3) ?
    O2 Cu1 N1 C8 . . . . -91.5(3) ?
    O2 Cu1 N1 C11 . . . . 21.1(4) ?
    N1 Cu1 O2 C18 . . . . -0.4(4) ?
    O2 Cu1 N2 C9 . . . . -134.0(2) ?
    O2 Cu1 N2 C10 . . . . 113.62(17) ?
    O2 Cu1 N2 C12 . . . . -9.5(2) ?
    N2 Cu1 O2 C18 . . . . -32.0(2) ?
    N1 Cu1 N2 C9 . . . . 54.1(2) ?
    N1 Cu1 N2 C10 . . . . -58.25(17) ?
    N1 Cu1 N2 C12 . . . . 178.6(2) ?
    N2 Cu1 N1 C7 . . . . 178.1(2) ?
    N2 Cu1 N1 C8 . . . . -58.47(18) ?
    N2 Cu1 N1 C11 . . . . 54.19(16) ?
    Cu1 O1 C1 C2 . . . . -135.5(2) ?
    Cu1 O1 C1 C6 . . . . 46.3(3) ?
    Cu1 O2 C18 C13 . . . . 37.3(4) ?
    Cu1 O2 C18 C17 . . . . -144.8(2) ?
    Cu1 N1 C7 C6 . . . . 47.3(2) ?
    Cu1 N1 C8 C9 . . . . 51.3(2) ?
    Cu1 N1 C11 C10 . . . . -38.0(2) ?
    C7 N1 C8 C9 . . . . 176.6(2) ?
    C8 N1 C7 C6 . . . . -69.4(3) ?
    C7 N1 C11 C10 . . . . -164.8(2) ?
    C11 N1 C7 C6 . . . . 167.7(2) ?
    C8 N1 C11 C10 . . . . 69.4(2) ?
    C11 N1 C8 C9 . . . . -58.7(3) ?
    Cu1 N2 C9 C8 . . . . -37.7(3) ?
    Cu1 N2 C10 C11 . . . . 50.8(2) ?
    Cu1 N2 C12 C13 . . . . 47.2(3) ?
    C9 N2 C10 C11 . . . . -58.5(3) ?
    C10 N2 C9 C8 . . . . 69.6(3) ?
    C9 N2 C12 C13 . . . . 167.7(2) ?
    C12 N2 C9 C8 . . . . -165.5(2) ?
    C10 N2 C12 C13 . . . . -69.9(3) ?
    C12 N2 C10 C11 . . . . 177.0(2) ?
    O1 C1 C2 F1 . . . . -2.3(4) ?
    O1 C1 C2 C3 . . . . 178.0(2) ?
    O1 C1 C6 C5 . . . . -178.5(2) ?
    O1 C1 C6 C7 . . . . 5.0(4) ?
    C2 C1 C6 C5 . . . . 3.2(4) ?
    C2 C1 C6 C7 . . . . -173.3(2) ?
    C6 C1 C2 F1 . . . . 176.1(2) ?
    C6 C1 C2 C3 . . . . -3.6(4) ?
    F1 C2 C3 C4 . . . . -177.8(2) ?
    C1 C2 C3 C4 . . . . 1.9(4) ?
    C2 C3 C4 F2 . . . . -179.6(2) ?
    C2 C3 C4 C5 . . . . 0.5(5) ?
    F2 C4 C5 C6 . . . . 179.3(2) ?
    C3 C4 C5 C6 . . . . -0.8(5) ?
    C4 C5 C6 C1 . . . . -1.2(4) ?
    C4 C5 C6 C7 . . . . 175.3(2) ?
    C1 C6 C7 N1 . . . . -55.8(3) ?
    C5 C6 C7 N1 . . . . 127.6(2) ?
    N1 C8 C9 N2 . . . . -8.7(3) ?
    N2 C10 C11 N1 . . . . -8.6(3) ?
    N2 C12 C13 C14 . . . . 133.7(3) ?
    N2 C12 C13 C18 . . . . -52.9(4) ?
    C12 C13 C14 C15 . . . . 171.3(3) ?
    C12 C13 C18 O2 . . . . 7.7(5) ?
    C12 C13 C18 C17 . . . . -170.3(3) ?
    C14 C13 C18 O2 . . . . -179.0(3) ?
    C14 C13 C18 C17 . . . . 3.0(4) ?
    C18 C13 C14 C15 . . . . -2.0(5) ?
    C13 C14 C15 F3 . . . . -179.9(2) ?
    C13 C14 C15 C16 . . . . -0.1(4) ?
    F3 C15 C16 C17 . . . . -179.3(3) ?
    C14 C15 C16 C17 . . . . 1.0(5) ?
    C15 C16 C17 F4 . . . . -178.0(3) ?
    C15 C16 C17 C18 . . . . 0.3(5) ?
    F4 C17 C18 O2 . . . . -2.0(4) ?
    F4 C17 C18 C13 . . . . 176.1(2) ?
    C16 C17 C18 O2 . . . . 179.6(3) ?
    C16 C17 C18 C13 . . . . -2.3(5) ?
loop_
    _geom_hbond_atom_site_label_D
    _geom_hbond_atom_site_label_H
    _geom_hbond_atom_site_label_A
    _geom_hbond_site_symmetry_D
    _geom_hbond_site_symmetry_H
    _geom_hbond_site_symmetry_A
    _geom_hbond_distance_DH
    _geom_hbond_distance_HA
    _geom_hbond_distance_DA
    _geom_hbond_angle_DHA
    _geom_hbond_publ_flag
    O3 H17 O2 . . 2_556 0.77(5) 2.14(5) 2.852(4) 154(5) yes
    O3 H18 F1 . . 2_556 0.76(6) 2.41(6) 3.122(3) 156(6) yes
    C7 H3 O2 . . 2_656 0.97 2.49 3.376(3) 152.28(18) yes
    C11 H12 O1 . . 2_656 0.97 2.50 3.226(3) 132.3(2) yes
    C8 H6 F4 . . 1_565 0.97 2.54 3.356(4) 142.5(2) yes
    C12 H13 F1 . . 2_556 0.97 2.32 3.117(4) 139.51(19) yes
