# Supplementary material for: Aqua­{4,4′,6,6′-tetra­fluoro-2,2′-[(piperazine-1,4-di­yl)dimethyl­ene]diphenolato}copper(II)
Source: Acta Crystallogr Sect E Struct Rep Online. 2010 Oct 13;66(Pt 11):m1397–8. doi: 10.1107/S1600536810040080 (PMC3009016; doi:10.1107/S1600536810040080)
Supplement: Supplementary file 2 [file e-66-m1397-Isup2.hkl]

# 
# h,k,l, Fc-squared, Fo-squared, sigma(Fo-squared) and status flag 
# 
data_I
_shelx_title '  Cu(F2bpi)(H2O)' 
_shelx_refln_list_code          4 
_shelx_F_calc_maximum      170.20 
_exptl_crystal_F_000       458.00 
_reflns_d_resolution_high  0.7696 
 
loop_ 
 _symmetry_equiv_pos_as_xyz 
 'x, y, z' 
 '-x, -y, -z' 
 
_cell_length_a     8.0157 
_cell_length_b     9.6873 
_cell_length_c    11.7693 
_cell_angle_alpha  83.743 
_cell_angle_beta   87.763 
_cell_angle_gamma  74.420 
 
_shelx_F_squared_multiplier     1.000 
 
loop_ 
 _refln_index_h 
 _refln_index_k 
 _refln_index_l 
 _refln_F_squared_calc 
 _refln_F_squared_meas 
 _refln_F_squared_sigma 
 _refln_observed_status 
   1   0   0       21.21       22.19      1.92 o 
   2   0   0    28967.19    22452.32   4643.27 o 
   3   0   0       22.56       20.19      1.62 o 
   4   0   0      697.50      655.54     53.32 o 
   5   0   0      392.11      341.78     37.18 o 
   6   0   0       39.23       33.49      4.25 o 
   7   0   0      112.01      127.83     10.19 o 
   8   0   0        0.49       10.66     11.31 o 
   9   0   0       10.22       -6.10     13.52 o 
  10   0   0        0.18       13.25     13.28 o 
  -9   1   0        0.47       -3.27     12.93 o 
  -8   1   0       97.95       94.06      8.64 o 
  -7   1   0        5.58        2.42     11.09 o 
  -6   1   0      552.55      572.29     21.88 o 
  -5   1   0       23.20       26.39      2.22 o 
  -4   1   0      232.60      231.59     27.18 o 
  -3   1   0       17.47        8.07      5.56 o 
  -2   1   0     2511.15     2043.77    543.60 o 
  -1   1   0     4202.97     3602.04     22.35 o 
   1   1   0     1754.50     1695.96     13.51 o 
   2   1   0     6839.65     6380.71    482.33 o 
   3   1   0      160.89      197.20     22.54 o 
   4   1   0     5270.83     5026.07    381.07 o 
   5   1   0       12.83       38.62     21.42 o 
   6   1   0      142.10      155.86     13.16 o 
   7   1   0       42.19       43.41      4.71 o 
   8   1   0       12.23       12.98     11.45 o 
   9   1   0       62.77       72.66      6.17 o 
  10   1   0        0.06      -12.99     14.51 o 
  -9   2   0        0.35        0.08     14.00 o 
  -8   2   0      174.58      170.37     12.71 o 
  -7   2   0        9.66        9.09     11.71 o 
  -6   2   0      406.41      423.94     20.25 o 
  -5   2   0      155.76      165.24     13.91 o 
  -4   2   0     2044.39     2028.32    117.36 o 
  -3   2   0     3526.02     3377.90    180.65 o 
  -2   2   0     6255.21     4593.59   1681.78 o 
  -1   2   0     5019.22     4735.08     69.46 o 
   0   2   0     1002.41     1022.36      9.22 o 
   1   2   0       14.36       19.62      1.95 o 
   2   2   0      485.05      519.97     14.91 o 
   3   2   0       60.73       34.68      5.44 o 
   4   2   0      293.28      282.30     11.85 o 
   5   2   0        6.38        1.22     10.63 o 
   6   2   0      188.25      217.27     14.93 o 
   7   2   0      109.66      115.23     10.16 o 
   8   2   0       31.73       33.77      4.70 o 
   9   2   0       64.63       70.07      6.15 o 
  10   2   0        6.98       -2.23     14.93 o 
  -9   3   0       10.10       12.72      5.62 o 
  -8   3   0       30.54       32.90      5.29 o 
  -7   3   0       47.01       46.59      5.05 o 
  -6   3   0        9.93        3.20     11.69 o 
  -5   3   0       73.07       90.64      8.73 o 
  -4   3   0      147.23      142.96      8.06 o 
  -3   3   0      242.31      219.17     14.79 o 
  -2   3   0       76.19       38.69     17.80 o 
  -1   3   0      155.07      122.67      5.82 o 
   0   3   0      677.04      723.38      9.94 o 
   1   3   0     5249.34     5009.14     56.21 o 
   2   3   0      652.49      702.68     10.35 o 
   3   3   0     3239.26     3208.30     23.02 o 
   4   3   0     1435.37     1486.95     56.56 o 
   5   3   0      661.91      612.52     31.43 o 
   6   3   0     1975.91     1996.44     36.12 o 
   7   3   0      209.79      220.74     16.84 o 
   8   3   0      719.26      729.38     27.38 o 
   9   3   0        3.17      -14.33     14.33 o 
  10   3   0      108.66       97.54      8.77 o 
  -8   4   0        4.33        2.10     13.59 o 
  -7   4   0       66.73       61.53      5.87 o 
  -6   4   0       10.06       18.01      4.24 o 
  -5   4   0      235.27      241.43     17.41 o 
  -4   4   0       83.67       91.23      8.40 o 
  -3   4   0       10.92        4.89      4.88 o 
  -2   4   0      678.45      664.93     20.64 o 
  -1   4   0      124.38      194.12      7.04 o 
   0   4   0     1306.74     1888.10     17.74 o 
   1   4   0      301.17      258.24      7.43 o 
   2   4   0     3357.71     3478.58     38.85 o 
   3   4   0        7.27        4.84      4.59 o 
   4   4   0     3954.87     3997.30     29.95 o 
   5   4   0      332.24      326.63     28.68 o 
   6   4   0     1679.86     1779.99     34.52 o 
   7   4   0       20.26       28.21      4.44 o 
   8   4   0      193.08      176.36     12.50 o 
   9   4   0        0.13        2.91     14.38 o 
  10   4   0       10.31       23.14      5.32 o 
  -8   5   0       33.21       44.88      6.07 o 
  -7   5   0       25.83       27.53      4.99 o 
  -6   5   0       23.08       13.20      9.66 o 
  -5   5   0      153.94      152.73     10.79 o 
  -4   5   0       12.97       11.71     10.10 o 
  -3   5   0      142.18      145.28     12.83 o 
  -2   5   0       94.42       84.35      4.97 o 
  -1   5   0      669.98      645.37     12.85 o 
   0   5   0     1703.52     1725.79     19.22 o 
   1   5   0        1.25        4.19      2.43 o 
   2   5   0     3906.60     4073.23     28.91 o 
   3   5   0      497.49      567.19     12.06 o 
   4   5   0     2896.48     2829.28     26.88 o 
   5   5   0      275.06      305.13     28.82 o 
   6   5   0      743.62      766.60     24.42 o 
   7   5   0      123.82      116.46     10.75 o 
   8   5   0       95.75       87.85      8.68 o 
   9   5   0       71.14       79.94      7.47 o 
  10   5   0       15.83       10.52     16.07 o 
  -7   6   0       31.48       15.05     14.15 o 
  -6   6   0      113.65      115.26     10.87 o 
  -5   6   0       41.78       43.68      4.70 o 
  -4   6   0      511.36      485.91     22.31 o 
  -3   6   0      114.80      133.70     12.52 o 
  -2   6   0      619.49      594.49     20.57 o 
  -1   6   0       50.71       61.69      8.48 o 
   0   6   0      560.23      538.42     12.53 o 
   1   6   0      403.29      408.90     16.95 o 
   2   6   0     1266.32     1181.57     20.19 o 
   3   6   0        6.43        5.74      3.27 o 
   4   6   0     1001.89      987.94     17.47 o 
   5   6   0      170.21      177.29     13.41 o 
   6   6   0       40.89       37.12      4.61 o 
   7   6   0       61.45       62.55      5.91 o 
   8   6   0       94.02       85.04      8.48 o 
   9   6   0       17.02        5.88      7.42 o 
  10   6   0       43.55       50.12      5.93 o 
  -6   7   0       74.54       56.22      5.89 o 
  -5   7   0       13.49       26.29      4.60 o 
  -4   7   0      126.11      133.75     11.09 o 
  -3   7   0       90.38       93.43      7.56 o 
  -2   7   0      252.59      236.91     16.03 o 
  -1   7   0      316.11      287.41     15.72 o 
   0   7   0      256.68      277.24     10.72 o 
   1   7   0      127.11      112.85      8.64 o 
   2   7   0      474.23      415.65     17.89 o 
   3   7   0       87.80       89.51      8.45 o 
   4   7   0      149.69      149.18     14.64 o 
   5   7   0      157.35      172.28     15.47 o 
   6   7   0       65.71       70.20      6.39 o 
   7   7   0       10.04        8.70     12.24 o 
   8   7   0        9.87       -0.88     14.04 o 
   9   7   0       85.28       84.19      8.34 o 
  -5   8   0       86.16       74.37      6.35 o 
  -4   8   0        0.62        3.96     12.04 o 
  -3   8   0       46.35       35.16      4.81 o 
  -2   8   0      205.43      203.51     16.23 o 
  -1   8   0      168.59      141.22      9.91 o 
   0   8   0       31.71       35.27      2.63 o 
   1   8   0      285.10      289.07     16.25 o 
   2   8   0       46.55       43.93      4.20 o 
   3   8   0      419.45      434.44     19.68 o 
   4   8   0        5.68       13.86      3.85 o 
   5   8   0       90.50       90.40      8.17 o 
   6   8   0       11.06        6.61     11.20 o 
   7   8   0       88.28       85.51      7.51 o 
   8   8   0       55.02       48.25      5.76 o 
   9   8   0       15.89       16.27     16.32 o 
  -4   9   0       12.52       21.05     14.20 o 
  -3   9   0       29.28       34.52      4.83 o 
  -2   9   0       23.21       29.16      4.47 o 
  -1   9   0       33.37       35.62      4.35 o 
   0   9   0        0.46        6.15      6.45 o 
   1   9   0      471.35      462.95     21.49 o 
   2   9   0      106.69      137.90     10.05 o 
   3   9   0      740.72      749.70     26.57 o 
   4   9   0       17.09       18.48      4.39 o 
   5   9   0      331.19      293.73     20.14 o 
   6   9   0       78.93       87.23      7.57 o 
   7   9   0       75.91       64.98      6.09 o 
   8   9   0      199.81      246.44     20.72 o 
  -3  10   0       56.77       56.45      5.76 o 
  -2  10   0       12.81        5.36     12.64 o 
  -1  10   0      111.76      116.88     11.40 o 
   0  10   0      136.68      147.44      7.91 o 
   1  10   0      126.07      122.20     10.67 o 
   2  10   0      285.57      273.19     20.32 o 
   3  10   0      143.28      124.33     11.63 o 
   4  10   0       44.09       44.20      4.77 o 
   5  10   0       94.49       85.61      7.50 o 
   6  10   0      114.57      101.82      9.17 o 
   7  10   0        0.65        8.77     11.57 o 
   8  10   0       28.72       26.57      6.02 o 
  -2  11   0      138.63      129.06     12.77 o 
  -1  11   0        0.51        7.78     12.09 o 
   0  11   0      354.15      345.92     15.52 o 
   1  11   0       21.38       21.78      4.71 o 
   2  11   0      242.02      255.35     18.17 o 
   3  11   0        1.50        3.01     11.90 o 
   4  11   0      197.66      185.18     13.33 o 
   5  11   0        2.76        2.16     11.93 o 
   6  11   0       57.99       56.54      5.81 o 
   7  11   0        1.34        3.53     15.22 o 
   0  12   0       15.53       17.09      6.34 o 
   1  12   0       13.00        7.06     13.52 o 
   2  12   0        4.99       12.78      8.57 o 
   3  12   0        7.89      -14.99     14.99 o 
   4  12   0       57.33       53.02      6.05 o 
   5  12   0       20.85       17.96     14.89 o 
  -5 -12   1        8.10       16.90     13.45 o 
  -4 -12   1       72.94       67.05      6.48 o 
  -3 -12   1       11.02       -3.50     13.27 o 
  -2 -12   1       50.27       51.36      5.38 o 
  -1 -12   1        5.06       13.05     11.62 o 
  -7 -11   1       14.86       14.45     16.10 o 
  -6 -11   1       84.09      104.47      9.29 o 
  -5 -11   1       45.86       42.16      5.44 o 
  -4 -11   1      145.11      130.42     12.61 o 
  -3 -11   1       79.23       86.48      8.56 o 
  -2 -11   1      222.00      209.99     13.16 o 
  -1 -11   1      128.26      165.21     11.83 o 
   0 -11   1       94.88      100.94      6.35 o 
   1 -11   1       84.50      104.14      9.23 o 
   2 -11   1       11.36        8.40     12.28 o 
  -8 -10   1       20.75       16.85      5.60 o 
  -7 -10   1        0.49        1.06     12.29 o 
  -6 -10   1       45.18       39.01      5.20 o 
  -5 -10   1       14.29       11.48      4.71 o 
  -4 -10   1        8.12       15.79     12.77 o 
  -3 -10   1      157.56      143.86     11.22 o 
  -2 -10   1       80.70       84.39      8.21 o 
  -1 -10   1      237.11      227.58     18.92 o 
   0 -10   1       47.65       48.55      3.40 o 
   1 -10   1      125.58      124.33     11.22 o 
   2 -10   1        1.77       -6.35     12.82 o 
   3 -10   1      111.53      113.20      9.38 o 
  -8  -9   1       61.22       56.24      6.33 o 
  -7  -9   1      262.01      235.23     19.64 o 
  -6  -9   1      102.61       90.03      7.70 o 
  -5  -9   1      352.69      319.94     20.67 o 
  -4  -9   1       32.61       31.44      4.58 o 
  -3  -9   1      386.74      401.30     20.81 o 
  -2  -9   1      204.52      203.39     15.35 o 
  -1  -9   1      173.87      177.77     15.32 o 
   0  -9   1      713.23      684.57     18.65 o 
   1  -9   1       38.16       37.49      4.66 o 
   2  -9   1      285.89      239.85     18.68 o 
   3  -9   1        1.89       -7.22     11.17 o 
   4  -9   1       63.63       59.05      5.52 o 
  -9  -8   1      140.73      122.89     11.06 o 
  -8  -8   1        2.09       10.55     13.95 o 
  -7  -8   1      408.30      383.03     24.27 o 
  -6  -8   1       61.29       55.33      5.07 o 
  -5  -8   1      747.17      717.43     26.57 o 
  -4  -8   1        0.76       -3.73     10.63 o 
  -3  -8   1      360.09      378.14     18.66 o 
  -2  -8   1       50.19       48.22      4.66 o 
  -1  -8   1        6.55       10.00      3.60 o 
   0  -8   1      280.46      253.55     11.64 o 
   1  -8   1        6.72       -0.65      9.05 o 
   2  -8   1      271.31      227.43     16.98 o 
   3  -8   1        2.33        7.21     11.33 o 
   4  -8   1      243.84      216.79     20.50 o 
   5  -8   1        0.08      -13.32     13.32 o 
  -9  -7   1      160.28      147.34     13.54 o 
  -8  -7   1       24.73       26.84      5.07 o 
  -7  -7   1      222.96      205.32     18.04 o 
  -6  -7   1       20.39       13.33     11.74 o 
  -5  -7   1      480.33      513.44     21.43 o 
  -4  -7   1      200.52      213.08     14.90 o 
  -3  -7   1        1.50        3.69      9.11 o 
  -2  -7   1      516.17      542.12     19.50 o 
  -1  -7   1       88.18      117.14     11.03 o 
   0  -7   1       99.51      147.05      9.18 o 
   1  -7   1       31.60       30.58      3.62 o 
   2  -7   1       56.50       59.54      5.61 o 
   3  -7   1        0.10        2.42      9.38 o 
   4  -7   1      162.29      164.23     11.52 o 
   5  -7   1        1.55        6.98      8.13 o 
   6  -7   1       45.66       35.38      5.53 o 
 -10  -6   1       93.79       81.10      7.91 o 
  -9  -6   1        0.40       -1.00     11.85 o 
  -8  -6   1       92.49       96.11      8.87 o 
  -7  -6   1       87.69       77.29      7.06 o 
  -6  -6   1        5.51        5.73      7.70 o 
  -5  -6   1      172.50      179.91     14.42 o 
  -4  -6   1       37.42       73.68     20.43 o 
  -3  -6   1        0.09        3.27      5.06 o 
  -2  -6   1      183.92      163.25     12.57 o 
  -1  -6   1       11.14        3.88      5.68 o 
   0  -6   1      850.00      827.63     15.58 o 
   1  -6   1      588.74      614.21     16.19 o 
   2  -6   1     1043.40      992.86     25.83 o 
   3  -6   1      413.47      416.53     19.12 o 
   4  -6   1      237.28      238.60     17.63 o 
   5  -6   1      119.07      132.94     11.34 o 
   6  -6   1        0.47        2.98     13.09 o 
   7  -6   1        3.42        2.40     14.28 o 
 -10  -5   1       27.92       22.77     16.11 o 
  -9  -5   1       42.75       40.45      5.54 o 
  -8  -5   1      119.27      117.02     11.56 o 
  -7  -5   1        1.39      -11.40     11.40 o 
  -6  -5   1      526.41      578.95     21.95 o 
  -5  -5   1      519.23      491.12     19.42 o 
  -4  -5   1      393.30      356.15     12.31 o 
  -3  -5   1     1230.70     1221.13     17.06 o 
  -2  -5   1       91.74       84.27      4.97 o 
  -1  -5   1     2128.48     2192.50     21.48 o 
   0  -5   1      121.96      115.18      7.09 o 
   1  -5   1     1204.51     1199.50     17.30 o 
   2  -5   1       37.92       28.78      2.27 o 
   3  -5   1      335.72      378.62     17.05 o 
   4  -5   1       75.11       65.83      5.90 o 
   5  -5   1      161.06      186.73     15.64 o 
   6  -5   1       17.19       -1.92     12.32 o 
   7  -5   1       53.33       48.75      5.36 o 
   8  -5   1        0.54      -15.88     15.88 o 
 -10  -4   1       60.48       53.36      6.27 o 
  -9  -4   1        5.19       13.84     13.16 o 
  -8  -4   1        3.68       13.97     11.69 o 
  -7  -4   1       90.17       89.26      8.28 o 
  -6  -4   1      683.11      656.25     23.06 o 
  -5  -4   1      254.05      233.95      9.81 o 
  -4  -4   1     1701.56     1746.20     36.32 o 
  -3  -4   1      664.05      623.30     25.97 o 
  -2  -4   1      742.48      802.09     12.30 o 
  -1  -4   1    12356.34    12264.59     44.36 o 
   0  -4   1      418.56      449.98      9.46 o 
   1  -4   1     6235.40     6330.08     34.46 o 
   2  -4   1      334.08      371.75     10.07 o 
   3  -4   1       96.80       78.97      9.58 o 
   4  -4   1       69.13       90.26      7.91 o 
   5  -4   1       27.19       12.86     10.93 o 
   6  -4   1       73.31       66.22      6.03 o 
   7  -4   1       23.48       30.30      4.70 o 
   8  -4   1       51.96       46.88      6.01 o 
 -10  -3   1        2.70        7.10     15.42 o 
  -9  -3   1      108.66      101.09      9.74 o 
  -8  -3   1       13.53        6.27     11.94 o 
  -7  -3   1     1247.39     1259.25     33.23 o 
  -6  -3   1       28.04        5.92     12.09 o 
  -5  -3   1     1523.68     1495.22     20.33 o 
  -4  -3   1        0.10       -1.04      4.68 o 
  -3  -3   1     1293.54     1240.73     15.01 o 
  -2  -3   1       34.79       41.05      4.43 o 
  -1  -3   1     1076.68     1046.25     12.50 o 
   0  -3   1      178.11      231.68      6.61 o 
   1  -3   1     1919.96     1874.25     16.91 o 
   2  -3   1       41.67       43.66     21.16 o 
   3  -3   1     1699.49     1576.78    139.12 o 
   4  -3   1      132.00      158.78      8.47 o 
   5  -3   1      103.04      105.27      8.89 o 
   6  -3   1        4.05        4.74     11.37 o 
   7  -3   1        2.01       -5.41     11.87 o 
   8  -3   1      116.37      151.81     12.01 o 
   9  -3   1        2.41        5.89     15.71 o 
 -10  -2   1       25.37       21.12     15.48 o 
  -9  -2   1      266.18      230.37     21.60 o 
  -8  -2   1        7.32       -4.97     13.83 o 
  -7  -2   1      810.50      800.00     27.04 o 
  -6  -2   1       29.78       98.22      7.75 o 
  -5  -2   1     1551.58     1653.08     27.00 o 
  -4  -2   1      575.93      567.27     19.27 o 
  -3  -2   1     7614.28     7475.46    128.14 o 
  -2  -2   1     2661.68     2592.67     17.38 o 
  -1  -2   1     2903.56     2927.80     23.11 o 
   0  -2   1     1442.56     1392.91     11.31 o 
   1  -2   1      105.75       89.48      4.67 o 
   2  -2   1     3467.67     2562.92   1059.12 o 
   3  -2   1        1.12        2.71      4.23 o 
   4  -2   1      548.73      530.38     45.54 o 
   5  -2   1       22.50       23.62      3.93 o 
   6  -2   1      252.17      248.15     16.86 o 
   7  -2   1       37.96       32.03      4.66 o 
   8  -2   1       74.01       77.81      7.55 o 
   9  -2   1       19.03       24.15      5.42 o 
 -10  -1   1        5.12      -11.92     15.26 o 
  -9  -1   1        0.53      -13.93     13.93 o 
  -8  -1   1      104.19      118.33     10.95 o 
  -7  -1   1       83.12       72.34      7.07 o 
  -6  -1   1        4.16       -1.13     10.68 o 
  -5  -1   1        1.77       -1.80      5.41 o 
  -4  -1   1      337.02      408.32      9.97 o 
  -3  -1   1      635.67      629.68     10.63 o 
  -2  -1   1     4658.87     4925.43     50.51 o 
  -1  -1   1     2148.35     2154.98     16.75 o 
   0  -1   1     2408.67     2314.26     11.04 o 
   1  -1   1     1164.49     1032.83     13.09 o 
   2  -1   1     3573.67     2602.49    960.10 o 
   3  -1   1       45.94       49.87      3.19 o 
   4  -1   1      676.53      703.93     49.86 o 
   5  -1   1      640.77      613.06     52.86 o 
   6  -1   1      545.66      595.16     22.47 o 
   7  -1   1      224.40      238.35     18.01 o 
   8  -1   1       94.48      104.47      9.08 o 
   9  -1   1       52.17       56.39      5.72 o 
 -10   0   1        2.29       12.06     15.49 o 
  -9   0   1        1.36       -0.99     12.59 o 
  -8   0   1       12.20        6.28     12.85 o 
  -7   0   1       92.34       87.66      7.82 o 
  -6   0   1      376.10      372.91     17.67 o 
  -5   0   1      193.95      209.57      8.75 o 
  -4   0   1     1205.82     1062.81     15.17 o 
  -3   0   1       51.75       58.18     13.05 o 
  -2   0   1     1061.14     1028.12     35.14 o 
  -1   0   1      795.44      742.68      9.86 o 
   1   0   1     4556.84     4469.06     22.44 o 
   2   0   1       15.46       23.19      9.67 o 
   3   0   1     2041.16     1794.25    283.22 o 
   4   0   1      609.47      579.46     45.55 o 
   5   0   1     1418.31     1339.68     86.30 o 
   6   0   1      198.55      195.44     15.05 o 
   7   0   1      342.98      347.73     19.62 o 
   8   0   1       25.55       24.42      4.96 o 
   9   0   1       81.37       77.12      7.15 o 
  10   0   1        8.99       12.04     13.23 o 
  -9   1   1        0.06        2.19     12.67 o 
  -8   1   1        3.45       -9.56     14.03 o 
  -7   1   1        2.44        9.54      7.85 o 
  -6   1   1      102.32      100.15      9.39 o 
  -5   1   1       48.79       31.69      3.07 o 
  -4   1   1     1155.25     1197.18     33.67 o 
  -3   1   1      826.86      745.07     28.53 o 
  -2   1   1    17003.07    14293.88   2227.23 o 
  -1   1   1    10026.30     8535.82     35.79 o 
   0   1   1     4052.87     4497.54    126.04 o 
   1   1   1    10258.65     9683.06     34.86 o 
   2   1   1      251.20      280.24      6.11 o 
   3   1   1     7728.38     7319.48    630.61 o 
   4   1   1       99.38      112.74     23.61 o 
   5   1   1     2328.37     2227.38    189.00 o 
   6   1   1      102.26       91.67      8.82 o 
   7   1   1      582.13      591.62     24.45 o 
   8   1   1       38.40       34.68      4.88 o 
   9   1   1      131.56      121.22     12.05 o 
  10   1   1        0.11       17.71     15.16 o 
  -9   2   1       25.13       16.15     14.15 o 
  -8   2   1       57.17       55.21      5.51 o 
  -7   2   1      271.32      273.86     18.98 o 
  -6   2   1       26.13       30.42      4.42 o 
  -5   2   1      892.80      893.22     24.85 o 
  -4   2   1      373.24      417.63     18.83 o 
  -3   2   1     3561.78     3384.39    157.08 o 
  -2   2   1      772.33      565.02    163.19 o 
  -1   2   1      539.94      553.69     12.90 o 
   0   2   1      822.60      791.36     11.02 o 
   1   2   1       71.61       78.31      5.66 o 
   2   2   1       95.13      121.09      6.22 o 
   3   2   1     5147.74     5133.62     28.55 o 
   4   2   1       79.42       84.10      6.40 o 
   5   2   1      706.64      696.34     34.29 o 
   6   2   1      285.90      320.29     16.53 o 
   7   2   1      137.70      150.15     10.29 o 
   8   2   1      127.97      130.17     10.78 o 
   9   2   1       22.89       17.94     13.80 o 
  10   2   1       35.62       35.51      5.85 o 
  -9   3   1       53.61       55.89      6.29 o 
  -8   3   1       12.62       17.97     13.54 o 
  -7   3   1      270.56      233.70     18.33 o 
  -6   3   1       26.83       23.22      4.47 o 
  -5   3   1      990.60      984.93     27.43 o 
  -4   3   1       64.13       66.07      4.21 o 
  -3   3   1     1516.14     1380.18     49.01 o 
  -2   3   1       45.46       40.67     10.81 o 
  -1   3   1       11.08       -1.60      4.21 o 
   0   3   1      464.70      518.44      9.74 o 
   1   3   1     1328.26     1210.40     36.32 o 
   2   3   1      110.72      143.16      5.71 o 
   3   3   1      317.59      317.92      8.48 o 
   4   3   1     1436.02     1406.96     17.78 o 
   5   3   1      168.08      150.10      7.11 o 
   6   3   1      752.99      764.77     24.43 o 
   7   3   1       24.99       17.18     11.64 o 
   8   3   1      138.44      142.79     11.70 o 
   9   3   1       26.30       16.26      5.23 o 
  10   3   1       78.85       74.18      7.09 o 
  -8   4   1       47.62       51.40      5.83 o 
  -7   4   1      180.39      173.41     12.34 o 
  -6   4   1       66.86       64.07      6.11 o 
  -5   4   1      767.11      813.05     26.92 o 
  -4   4   1       16.16       16.25      3.74 o 
  -3   4   1        4.87        1.12      4.93 o 
  -2   4   1        4.89       16.23      3.59 o 
  -1   4   1       14.02       15.14      8.39 o 
   0   4   1      737.13      621.25     10.84 o 
   1   4   1     2041.04     2150.27     40.73 o 
   2   4   1     3411.79     3357.88     23.74 o 
   3   4   1        5.58        9.02      2.08 o 
   4   4   1     1519.93     1522.41     18.97 o 
   5   4   1       32.92       32.66      2.46 o 
   6   4   1      371.15      370.80     19.26 o 
   7   4   1      276.32      275.79     18.62 o 
   8   4   1      129.90      137.93     10.76 o 
   9   4   1      152.90      129.94     10.48 o 
  10   4   1       64.11       87.87      7.20 o 
  -8   5   1       62.94       63.05      6.38 o 
  -7   5   1        1.27      -13.30     13.30 o 
  -6   5   1      314.70      298.46     20.11 o 
  -5   5   1        6.28       -4.67     10.94 o 
  -4   5   1      420.94      440.29     19.69 o 
  -3   5   1       26.24       27.70      3.67 o 
  -2   5   1       44.61       30.06      2.28 o 
  -1   5   1      302.58      330.34      9.82 o 
   0   5   1      566.87      708.62     15.14 o 
   1   5   1      993.19     1021.40     14.82 o 
   2   5   1     4722.34     4864.84     31.48 o 
   3   5   1      449.07      485.96     11.91 o 
   4   5   1     3041.82     2971.35     27.58 o 
   5   5   1       68.21       65.23      5.68 o 
   6   5   1       63.36       59.50      5.31 o 
   7   5   1      316.34      309.92     19.54 o 
   8   5   1        4.00       -2.81     11.79 o 
   9   5   1      161.52      172.11     13.32 o 
  10   5   1        0.38      -13.17     14.72 o 
  -7   6   1        3.36       16.20     14.19 o 
  -6   6   1      111.42      112.07     10.57 o 
  -5   6   1      201.63      181.10     17.45 o 
  -4   6   1      267.82      251.57     17.85 o 
  -3   6   1      175.30      179.34     14.45 o 
  -2   6   1     1137.61     1111.26     27.26 o 
  -1   6   1      455.86      419.49     13.40 o 
   0   6   1      605.10      599.83     13.60 o 
   1   6   1     1763.38     1854.66     21.59 o 
   2   6   1      156.27      128.87      7.62 o 
   3   6   1      242.58      273.29      9.74 o 
   4   6   1      187.22      193.24      9.41 o 
   5   6   1      127.84      136.34     13.60 o 
   6   6   1        7.70        3.53     10.38 o 
   7   6   1        9.06        9.73     11.58 o 
   8   6   1        2.95        6.28      4.91 o 
   9   6   1       40.33       48.98      5.77 o 
  10   6   1       43.68       45.33      6.52 o 
  -6   7   1       77.43       49.48      5.68 o 
  -5   7   1      111.90       93.08      9.02 o 
  -4   7   1      144.32      170.46     16.36 o 
  -3   7   1      369.43      355.14     19.50 o 
  -2   7   1      256.54      229.45     16.88 o 
  -1   7   1     1715.28     1642.01     33.26 o 
   0   7   1      196.77      204.70      9.78 o 
   1   7   1     1159.03     1173.92     20.50 o 
   2   7   1      470.72      475.56     13.05 o 
   3   7   1      664.26      656.15     21.28 o 
   4   7   1       12.26       19.51      3.77 o 
   5   7   1      251.00      281.54     17.47 o 
   6   7   1        3.43       -0.66      9.72 o 
   7   7   1       27.69        2.78     13.26 o 
   8   7   1       16.28       12.76     13.96 o 
   9   7   1       22.53       17.58     15.71 o 
  -5   8   1      227.07      202.50     19.95 o 
  -4   8   1        8.48      -13.04     13.04 o 
  -3   8   1      535.86      546.11     24.37 o 
  -2   8   1      184.16      175.45     11.37 o 
  -1   8   1      363.81      373.58     18.90 o 
   0   8   1       63.37       62.32      4.03 o 
   1   8   1       80.31       85.81      8.32 o 
   2   8   1        5.99        5.22      9.44 o 
   3   8   1      223.59      252.67     16.31 o 
   4   8   1       44.70       44.14      4.45 o 
   5   8   1      134.05      125.02     10.35 o 
   6   8   1        8.01        4.91     11.10 o 
   7   8   1      102.32       88.87      7.80 o 
   8   8   1      173.22      158.20     12.56 o 
   9   8   1        0.48        7.01     13.58 o 
  -5   9   1       48.24       55.54      5.73 o 
  -4   9   1      223.49      147.43     13.27 o 
  -3   9   1      132.37      133.60     12.26 o 
  -2   9   1      272.46      265.57     19.36 o 
  -1   9   1       98.06      102.81      9.46 o 
   0   9   1      158.41      177.69     10.65 o 
   1   9   1      131.25      144.45     10.65 o 
   2   9   1      456.84      479.87     21.45 o 
   3   9   1       25.45       10.26      6.86 o 
   4   9   1      103.47      111.98     10.04 o 
   5   9   1        8.30      -11.17     11.17 o 
   6   9   1      215.71      207.86     17.76 o 
   7   9   1        1.15       -9.15     12.95 o 
   8   9   1      189.84      174.86     13.19 o 
   9   9   1        3.27      -14.91     14.91 o 
  -3  10   1        2.58        0.12     12.15 o 
  -2  10   1      102.20      106.52      8.96 o 
  -1  10   1       12.41       -2.96     11.45 o 
   0  10   1      224.28      224.01     22.47 o 
   1  10   1        0.41        9.94     10.33 o 
   2  10   1      285.99      289.76     19.28 o 
   3  10   1        4.53       -2.68     11.27 o 
   4  10   1      201.41      230.25     17.38 o 
   5  10   1       16.01        1.05     12.89 o 
   6  10   1      233.91      247.86     19.60 o 
   7  10   1        7.67       -4.47     13.27 o 
   8  10   1        6.12        2.38     14.69 o 
  -2  11   1      176.63      212.26     18.63 o 
  -1  11   1       56.57       53.13      5.46 o 
   0  11   1      265.73      265.70     14.98 o 
   1  11   1      195.40      172.30     12.25 o 
   2  11   1       47.49       47.64      5.09 o 
   3  11   1      184.09      188.88     16.69 o 
   4  11   1      162.59      170.61     11.76 o 
   5  11   1      203.35      187.07     14.50 o 
   6  11   1       65.32       60.52      5.89 o 
   7  11   1       10.11       10.13      9.39 o 
   0  12   1        2.00       -1.44     10.30 o 
   1  12   1       66.94       73.16      6.78 o 
   2  12   1        0.46      -11.44     12.06 o 
   3  12   1      101.08       94.13      8.36 o 
   4  12   1        0.97        7.03     12.40 o 
   5  12   1       94.11       80.15      7.86 o 
  -4 -12   2       63.70       69.83      6.53 o 
  -3 -12   2        1.23       -4.82     12.16 o 
  -2 -12   2      107.08       98.74      8.72 o 
  -1 -12   2       44.42       40.83      5.76 o 
  -6 -11   2       29.76       30.67      5.58 o 
  -5 -11   2      168.62      149.58     12.63 o 
  -4 -11   2       13.29       12.91     12.91 o 
  -3 -11   2      356.70      350.09     22.15 o 
  -2 -11   2        8.48        3.24     12.54 o 
  -1 -11   2      364.33      351.20     23.01 o 
   0 -11   2        6.36        3.15      8.25 o 
   1 -11   2       77.64       78.20      7.36 o 
  -7 -10   2       34.62       41.14      5.55 o 
  -6 -10   2       73.97       68.20      6.77 o 
  -5 -10   2       64.40       61.84      6.09 o 
  -4 -10   2       85.28       78.31      7.42 o 
  -3 -10   2      414.13      389.08     23.62 o 
  -2 -10   2        3.03        8.24      4.19 o 
  -1 -10   2      413.18      408.16     22.86 o 
   0 -10   2       68.75       75.30      4.91 o 
   1 -10   2      244.39      243.65     18.73 o 
   2 -10   2       60.69       71.23      6.70 o 
   3 -10   2       85.34       85.88      8.57 o 
  -8  -9   2        6.41        3.48     13.52 o 
  -7  -9   2       92.66       84.48      8.16 o 
  -6  -9   2        2.16      -13.70     13.70 o 
  -5  -9   2      318.85      294.66     19.59 o 
  -4  -9   2        7.73        1.02     12.31 o 
  -3  -9   2      206.94      178.74     16.75 o 
  -2  -9   2       65.20       82.15      7.48 o 
  -1  -9   2       16.23       32.29      4.14 o 
   0  -9   2       86.85      121.30     13.55 o 
   1  -9   2       96.40      102.42      8.34 o 
   2  -9   2       71.08       81.00      6.86 o 
   3  -9   2        9.08        9.49     11.26 o 
   4  -9   2       30.59       35.70      5.38 o 
  -9  -8   2       39.13        7.01     17.44 o 
  -8  -8   2        5.81        8.94      7.28 o 
  -7  -8   2      164.95      185.64     17.64 o 
  -6  -8   2       84.99       88.86      8.42 o 
  -5  -8   2      557.04      543.77     24.71 o 
  -4  -8   2      269.66      247.64     17.26 o 
  -3  -8   2      106.31      106.17      9.72 o 
  -2  -8   2      788.12      790.70     26.25 o 
  -1  -8   2       13.55       14.88     10.20 o 
   0  -8   2     1246.63     1243.57     36.66 o 
   1  -8   2       27.15       22.70      3.87 o 
   2  -8   2      377.37      380.41     19.90 o 
   3  -8   2       28.28       19.92      4.64 o 
   4  -8   2       42.02       51.09      5.01 o 
   5  -8   2       42.65       33.57      5.35 o 
  -9  -7   2       69.75       59.11      6.22 o 
  -8  -7   2      220.45      195.51     18.64 o 
  -7  -7   2       50.45       47.70      5.25 o 
  -6  -7   2      412.45      393.78     20.44 o 
  -5  -7   2        1.31       -6.60     12.21 o 
  -4  -7   2      377.68      385.48     18.24 o 
  -3  -7   2      124.68      112.02      9.48 o 
  -2  -7   2      360.37      369.88     17.82 o 
  -1  -7   2      214.01      229.49     14.39 o 
   0  -7   2      356.81      341.68     12.16 o 
   1  -7   2      642.94      638.56     22.63 o 
   2  -7   2      488.48      488.16     21.48 o 
   3  -7   2      279.81      246.86     18.33 o 
   4  -7   2      252.08      273.39     19.34 o 
   5  -7   2       89.75       88.49      8.64 o 
   6  -7   2        9.98        3.57     14.09 o 
  -9  -6   2        1.77       -8.69     13.99 o 
  -8  -6   2      136.54      135.48     11.78 o 
  -7  -6   2       61.81       62.68      6.05 o 
  -6  -6   2      265.04      229.06     17.49 o 
  -5  -6   2       19.02       19.52      4.13 o 
  -4  -6   2      596.90      578.80     20.51 o 
  -3  -6   2      448.03      445.85     12.24 o 
  -2  -6   2     1044.67     1054.64     17.21 o 
  -1  -6   2      589.19      571.82     13.28 o 
   0  -6   2      337.80      378.56     11.30 o 
   1  -6   2      836.28      765.39     22.60 o 
   2  -6   2      136.49      129.23      9.08 o 
   3  -6   2      647.91      658.50     23.33 o 
   4  -6   2        5.56        2.40     11.14 o 
   5  -6   2      154.65      181.40     17.69 o 
   6  -6   2        0.09        9.68      8.89 o 
   7  -6   2        0.75        9.39     12.96 o 
 -10  -5   2       25.53       20.12      6.17 o 
  -9  -5   2       14.14        8.78     14.41 o 
  -8  -5   2        2.15       -2.84     11.44 o 
  -7  -5   2      129.07      141.23     10.92 o 
  -6  -5   2        1.31       -6.08     10.93 o 
  -5  -5   2      562.35      594.61     20.96 o 
  -4  -5   2      125.44      116.24      6.63 o 
  -3  -5   2      235.25      228.47      8.76 o 
  -2  -5   2      221.17      218.47      8.38 o 
  -1  -5   2     1702.41     1679.67     48.51 o 
   0  -5   2       98.52       95.54      5.70 o 
   1  -5   2     2817.94     2816.34     38.57 o 
   2  -5   2       67.45       70.55      4.29 o 
   3  -5   2      536.27      545.91     20.29 o 
   4  -5   2      112.68      123.93      9.31 o 
   5  -5   2       26.28       52.21      5.07 o 
   6  -5   2        6.66      -12.85     12.85 o 
   7  -5   2       46.22       50.99      5.52 o 
 -10  -4   2       19.15       14.59      6.02 o 
  -9  -4   2       29.67        8.66     14.68 o 
  -8  -4   2        0.44       -4.71     12.46 o 
  -7  -4   2      111.46      104.43      8.38 o 
  -6  -4   2      282.18      295.75     17.39 o 
  -5  -4   2     1560.17     1500.42     21.14 o 
  -4  -4   2      322.91      319.71      9.93 o 
  -3  -4   2     3458.33     3494.61     26.98 o 
  -2  -4   2      148.76      173.27     10.33 o 
  -1  -4   2     4133.59     4187.17     27.18 o 
   0  -4   2      597.04      673.12     11.62 o 
   1  -4   2     1656.26     1693.43     21.15 o 
   2  -4   2     1674.82     1736.73     28.62 o 
   3  -4   2      312.86      302.95     28.78 o 
   4  -4   2      539.15      595.28     21.57 o 
   5  -4   2       60.32       62.30      5.62 o 
   6  -4   2       36.04       32.09      4.61 o 
   7  -4   2        5.77       -4.93     13.50 o 
   8  -4   2       79.90       90.09      8.32 o 
 -10  -3   2        7.33       -2.42     14.73 o 
  -9  -3   2        1.37       14.86     13.92 o 
  -8  -3   2       21.08       10.81      9.47 o 
  -7  -3   2        4.33        1.50     12.41 o 
  -6  -3   2      119.43      124.75      9.82 o 
  -5  -3   2        8.52        7.83      5.24 o 
  -4  -3   2      414.03      374.19     10.20 o 
  -3  -3   2     1508.12     1592.78     27.94 o 
  -2  -3   2     1336.97     1310.97     14.54 o 
  -1  -3   2     3227.02     3303.89     41.12 o 
   0  -3   2      454.23      424.34      8.59 o 
   1  -3   2        4.39        3.26      4.12 o 
   2  -3   2     1535.25     1149.61    413.89 o 
   3  -3   2        3.60        7.39      4.81 o 
   4  -3   2      562.74      570.82     39.79 o 
   5  -3   2      137.42      125.49      9.51 o 
   6  -3   2      308.80      324.95     19.83 o 
   7  -3   2        0.62      -12.61     12.61 o 
   8  -3   2       23.93       17.05     13.89 o 
 -10  -2   2       14.34        0.00     16.13 o 
  -9  -2   2      129.85      136.67     10.23 o 
  -8  -2   2      378.54      383.25     21.22 o 
  -7  -2   2       68.31       65.21      6.14 o 
  -6  -2   2      662.64      709.87     24.15 o 
  -5  -2   2       85.22       97.15      5.31 o 
  -4  -2   2     1378.81     1363.73     17.77 o 
  -3  -2   2     1283.53     1245.95     19.49 o 
  -2  -2   2      536.17      523.79      8.98 o 
  -1  -2   2       51.91       59.19      6.76 o 
   0  -2   2      321.20      392.16      9.23 o 
   1  -2   2     1323.02     1353.56     13.36 o 
   2  -2   2     2080.38     1454.65    635.18 o 
   3  -2   2      388.52      353.97     25.31 o 
   4  -2   2     1292.21     1228.56     84.44 o 
   5  -2   2      299.06      286.67     16.06 o 
   6  -2   2      566.51      571.32     22.51 o 
   7  -2   2       72.84       68.49      6.24 o 
   8  -2   2       27.60       28.99      5.21 o 
   9  -2   2        0.61        8.15     13.61 o 
 -10  -1   2       51.21       18.08     16.68 o 
  -9  -1   2       16.84        4.36     14.18 o 
  -8  -1   2       99.69       97.82      8.96 o 
  -7  -1   2        0.14      -12.37     12.37 o 
  -6  -1   2      280.81      331.79     17.17 o 
  -5  -1   2       73.79       75.48      4.79 o 
  -4  -1   2     1379.44     1369.38     17.72 o 
  -3  -1   2       80.49       89.69      7.40 o 
  -2  -1   2      657.04      635.87      9.54 o 
  -1  -1   2      314.02      293.91      8.34 o 
   0  -1   2     1671.80     1637.49     11.46 o 
   1  -1   2      124.59      125.08      4.62 o 
   2  -1   2      553.40      399.79    146.63 o 
   3  -1   2     1311.92     1193.50    148.86 o 
   4  -1   2      742.57      674.74     47.17 o 
   5  -1   2     2175.70     2097.55    132.83 o 
   6  -1   2      193.67      186.69     15.77 o 
   7  -1   2      230.93      239.73     18.11 o 
   8  -1   2       16.12       20.03      4.74 o 
   9  -1   2       46.06       39.94      5.84 o 
  -9   0   2       29.01       19.06      5.53 o 
  -8   0   2       11.57        6.33     12.33 o 
  -7   0   2        9.60       13.88      4.30 o 
  -6   0   2      132.49      130.58     10.09 o 
  -5   0   2       50.66       57.56      5.15 o 
  -4   0   2      126.69      147.94      7.46 o 
  -3   0   2       85.04      103.74      6.06 o 
  -2   0   2     2070.90     2235.86     16.90 o 
  -1   0   2     1540.65     1426.74     16.04 o 
   0   0   2      778.03      740.90     23.51 o 
   1   0   2     4864.82     4793.57     27.67 o 
   2   0   2       15.27       13.03      4.03 o 
   3   0   2     4262.27     3543.14    750.89 o 
   4   0   2      121.10      123.34     13.41 o 
   5   0   2      741.18      694.44     57.08 o 
   6   0   2        2.44       10.72     10.57 o 
   7   0   2       92.02       99.29      8.57 o 
   8   0   2        9.02       10.80     11.02 o 
   9   0   2       74.29       72.45      6.53 o 
  -9   1   2       19.36       24.16      5.50 o 
  -8   1   2       58.45       48.60      5.24 o 
  -7   1   2       20.89       27.37      4.73 o 
  -6   1   2      187.18      185.21     14.67 o 
  -5   1   2       37.98       35.77     13.27 o 
  -4   1   2      248.20      291.74     11.19 o 
  -3   1   2       57.98      102.51      5.56 o 
  -2   1   2     1608.70     1487.83     89.51 o 
  -1   1   2     2467.24     2572.91    156.77 o 
   0   1   2     1518.34     1550.47     33.68 o 
   1   1   2       46.06       54.25      5.00 o 
   2   1   2     2634.29     2330.67    275.70 o 
   3   1   2    12183.90    11241.09    886.53 o 
   4   1   2       39.48       43.17      5.83 o 
   5   1   2     2549.76     2381.87    284.19 o 
   6   1   2       13.17        8.59     10.96 o 
   7   1   2      282.43      283.91     19.66 o 
   8   1   2       83.88       94.83      8.24 o 
   9   1   2       33.32       37.70      5.43 o 
  10   1   2       23.12       22.14      5.94 o 
  -9   2   2       21.27       36.03      5.60 o 
  -8   2   2       27.63       23.55      5.23 o 
  -7   2   2      194.15      189.14     12.52 o 
  -6   2   2        0.48       -8.60     11.24 o 
  -5   2   2      499.53      459.98     19.27 o 
  -4   2   2       26.09       15.44      5.62 o 
  -3   2   2     2906.03     2752.21     47.52 o 
  -2   2   2       47.21       28.71      5.26 o 
  -1   2   2      577.45      549.48     22.66 o 
   0   2   2        7.11       13.43      4.72 o 
   1   2   2       21.10       28.92      2.01 o 
   2   2   2      105.85       97.49      5.10 o 
   3   2   2      148.12      127.41      6.32 o 
   4   2   2     1025.56     1078.27     15.46 o 
   5   2   2      161.69      165.15      9.05 o 
   6   2   2      829.40      895.85     25.35 o 
   7   2   2      125.89      127.29     10.31 o 
   8   2   2      145.59      146.88     11.85 o 
   9   2   2        1.01       -3.11     13.83 o 
  10   2   2       72.80       79.31      7.81 o 
  -9   3   2       57.66       50.87      6.59 o 
  -8   3   2        4.53       10.67     13.14 o 
  -7   3   2      117.59      113.19     11.17 o 
  -6   3   2       94.67       90.61      8.10 o 
  -5   3   2      330.77      364.67     18.22 o 
  -4   3   2      202.66      222.97     11.39 o 
  -3   3   2      115.20       87.25      7.25 o 
  -2   3   2      982.51      785.49    224.88 o 
  -1   3   2       85.39       71.38      3.70 o 
   0   3   2     1360.46     1257.36     13.36 o 
   1   3   2     4241.72     4200.46     43.72 o 
   2   3   2     1199.30     1129.12     13.73 o 
   3   3   2       37.83       30.30      2.02 o 
   4   3   2      942.73      888.36     19.67 o 
   5   3   2      208.06      224.59     13.43 o 
   6   3   2      357.38      328.88     18.52 o 
   7   3   2      126.42      145.88     10.53 o 
   8   3   2       49.63       50.88      5.10 o 
   9   3   2       72.98       77.74      7.76 o 
  10   3   2       48.48       37.71      6.28 o 
  -8   4   2       30.52       16.86     14.32 o 
  -7   4   2       42.95       39.10      5.29 o 
  -6   4   2      130.74      132.17     11.57 o 
  -5   4   2       29.74       21.99      4.44 o 
  -4   4   2      529.55      582.59     20.66 o 
  -3   4   2      227.12      233.87     24.20 o 
  -2   4   2      143.03      112.95      6.52 o 
  -1   4   2       47.40       50.58      4.96 o 
   0   4   2       20.06       33.45      6.01 o 
   1   4   2      151.35      187.88     15.33 o 
   2   4   2      336.21      299.62     11.11 o 
   3   4   2      231.02      229.75      7.82 o 
   4   4   2     1158.48     1086.84     16.64 o 
   5   4   2       25.93       34.54      2.51 o 
   6   4   2      331.37      351.81     18.92 o 
   7   4   2      139.44      129.78     11.20 o 
   8   4   2      117.67      130.58     11.57 o 
   9   4   2       88.85       95.92      9.14 o 
  10   4   2       19.19       24.82      5.67 o 
  -8   5   2       62.71       57.16      6.56 o 
  -7   5   2        3.49        8.58     12.59 o 
  -6   5   2      159.80      153.78     12.18 o 
  -5   5   2       97.76      110.27     10.71 o 
  -4   5   2      410.36      421.80     20.18 o 
  -3   5   2      190.24      172.59     13.83 o 
  -2   5   2     1923.41     1923.00     22.93 o 
  -1   5   2       10.97       25.84      2.10 o 
   0   5   2     2271.37     2362.82     22.53 o 
   1   5   2      794.88      688.72     12.98 o 
   2   5   2      326.42      313.67      9.52 o 
   3   5   2      687.77      626.83     12.76 o 
   4   5   2       26.57      139.82      9.65 o 
   5   5   2      464.87      393.48     18.23 o 
   6   5   2       22.99       32.81      4.31 o 
   7   5   2      600.62      603.11     24.63 o 
   8   5   2       94.42       89.82      8.41 o 
   9   5   2      248.79      270.90     21.43 o 
  10   5   2        3.10       -3.65     12.83 o 
  -7   6   2       38.42       38.36      5.75 o 
  -6   6   2       27.84       20.28      4.89 o 
  -5   6   2      437.83      483.87     24.15 o 
  -4   6   2       23.80       22.43      4.40 o 
  -3   6   2      681.04      651.69     23.73 o 
  -2   6   2      661.98      646.83     21.59 o 
  -1   6   2     1430.33     1358.56     65.61 o 
   0   6   2      746.24      794.35     20.63 o 
   1   6   2     1013.60      955.60     16.04 o 
   2   6   2      298.92      305.03     10.05 o 
   3   6   2      182.36      153.80     14.97 o 
   4   6   2        7.17        3.35      4.34 o 
   5   6   2      417.18      400.50     19.21 o 
   6   6   2       31.51       36.91      4.56 o 
   7   6   2      256.25      235.62     17.91 o 
   8   6   2       58.24       68.01      6.54 o 
   9   6   2       54.97       51.48      6.04 o 
  10   6   2       62.13       66.08      6.95 o 
  -6   7   2        4.50        6.66     13.77 o 
  -5   7   2      109.08      101.68      8.97 o 
  -4   7   2       11.47       22.06      4.56 o 
  -3   7   2      712.48      714.88     25.03 o 
  -2   7   2       15.45        9.91     10.37 o 
  -1   7   2     2404.50     2330.80     39.94 o 
   0   7   2       60.68       69.23      4.68 o 
   1   7   2      475.40      495.77     18.92 o 
   2   7   2        4.22        2.23      8.89 o 
   3   7   2       74.65       73.00      6.71 o 
   4   7   2      118.98      106.34      9.39 o 
   5   7   2      273.40      294.63     17.62 o 
   6   7   2       44.04       39.01      4.79 o 
   7   7   2       93.80       92.75      8.84 o 
   8   7   2       84.60       84.09      7.90 o 
   9   7   2        2.09       -6.90     14.95 o 
  -5   8   2      179.54      147.82     13.20 o 
  -4   8   2        1.70       10.91     12.12 o 
  -3   8   2      414.48      385.97     22.32 o 
  -2   8   2      185.00      167.99     15.20 o 
  -1   8   2       70.00       68.21      6.06 o 
   0   8   2      141.46      143.05     23.33 o 
   1   8   2        4.41       -1.85     11.28 o 
   2   8   2      198.40      199.88     14.40 o 
   3   8   2       17.08       14.50     12.05 o 
   4   8   2      302.76      295.32     17.76 o 
   5   8   2        1.77       10.91     11.57 o 
   6   8   2      190.30      167.40     16.46 o 
   7   8   2        1.21       12.96     13.08 o 
   8   8   2      152.56      176.18     13.28 o 
   9   8   2        1.13        5.94     13.11 o 
  -4   9   2      302.83      235.40     20.86 o 
  -3   9   2      165.64      151.59     11.58 o 
  -2   9   2      296.52      289.38     19.06 o 
  -1   9   2        6.37        2.70     10.24 o 
   0   9   2       97.23       96.16      5.98 o 
   1   9   2      120.30      134.59      9.97 o 
   2   9   2      621.18      609.22     23.66 o 
   3   9   2      405.37      398.43     20.50 o 
   4   9   2      517.20      551.44     24.26 o 
   5   9   2      311.59      302.03     19.62 o 
   6   9   2      450.90      477.08     24.04 o 
   7   9   2      253.06      238.86     20.81 o 
   8   9   2      116.97      105.40      8.60 o 
  -3  10   2       65.44       68.35      6.21 o 
  -2  10   2      117.99      125.09     11.92 o 
  -1  10   2       13.71       -2.97     12.24 o 
   0  10   2      212.44      227.89     12.95 o 
   1  10   2       94.55       80.60      8.02 o 
   2  10   2       61.39       81.71      7.63 o 
   3  10   2      255.30      276.87     19.56 o 
   4  10   2      108.47       90.95      9.00 o 
   5  10   2      267.22      256.88     19.63 o 
   6  10   2      262.24      235.01     19.93 o 
   7  10   2       88.96       97.13      9.56 o 
   8  10   2       45.27       41.13      5.86 o 
  -2  11   2       31.15       38.72      5.37 o 
  -1  11   2      241.23      222.00     20.64 o 
   0  11   2       71.31       85.12      5.54 o 
   1  11   2      384.62      404.64     23.14 o 
   2  11   2        0.35        6.05     10.87 o 
   3  11   2      291.94      272.59     20.36 o 
   4  11   2        0.98       16.45     12.37 o 
   5  11   2      260.32      253.23     21.55 o 
   6  11   2        0.07        5.88      7.54 o 
   7  11   2        8.12        8.32     14.16 o 
   0  12   2        0.03        0.90     10.34 o 
   1  12   2      145.86      154.73     13.41 o 
   2  12   2        0.22        9.28     12.09 o 
   3  12   2      211.39      257.47     21.30 o 
   4  12   2       14.65       -2.23     15.51 o 
   5  12   2       95.85       91.09      8.68 o 
  -6 -11   3        0.08        2.33     12.90 o 
  -5 -11   3        8.50       10.36     13.57 o 
  -4 -11   3        4.25        7.68     13.62 o 
  -3 -11   3      134.33      126.91     10.10 o 
  -2 -11   3        3.83        3.27     11.45 o 
  -1 -11   3      204.51      228.06     14.25 o 
   0 -11   3       17.56        1.33      9.88 o 
   1 -11   3       59.51       70.01      6.96 o 
  -7 -10   3       61.11       49.90      6.11 o 
  -6 -10   3        1.26        5.44     12.46 o 
  -5 -10   3      138.00      116.50     10.05 o 
  -4 -10   3       80.99       87.56      8.46 o 
  -3 -10   3      424.00      377.98     22.56 o 
  -2 -10   3      403.28      382.74     21.84 o 
  -1 -10   3      114.58      106.67      9.45 o 
   0 -10   3      189.31      192.99     14.56 o 
   1 -10   3       81.19       77.78      7.53 o 
   2 -10   3       93.71       75.29      7.33 o 
   3 -10   3       20.16       18.70      5.05 o 
  -8  -9   3       13.52       10.54     13.61 o 
  -7  -9   3       30.01       35.85      5.23 o 
  -6  -9   3       69.44       76.45      6.56 o 
  -5  -9   3      370.16      359.88     21.62 o 
  -4  -9   3      222.67      223.28     18.17 o 
  -3  -9   3      235.76      229.04     18.25 o 
  -2  -9   3      131.96      152.12     14.60 o 
  -1  -9   3       19.65       10.32     10.19 o 
   0  -9   3      165.62      225.02     18.87 o 
   1  -9   3       29.43       11.02     12.82 o 
   2  -9   3      202.71      210.72     18.70 o 
   3  -9   3       11.28       -9.65     12.99 o 
   4  -9   3       32.50       33.77      5.40 o 
  -9  -8   3        2.77        4.70     14.80 o 
  -8  -8   3        2.95       12.00     12.27 o 
  -7  -8   3        1.99       -1.99     12.55 o 
  -6  -8   3      338.24      351.60     21.91 o 
  -5  -8   3       25.29       35.96      4.58 o 
  -4  -8   3     1000.69      941.40     30.00 o 
  -3  -8   3      132.78      126.52     10.98 o 
  -2  -8   3      536.22      543.14     23.18 o 
  -1  -8   3      632.56      612.13     23.75 o 
   0  -8   3      281.04      363.29     13.72 o 
   1  -8   3       10.18        8.87      7.37 o 
   2  -8   3       67.57       70.60      6.66 o 
   3  -8   3       89.83       93.91      8.23 o 
   4  -8   3       41.54       47.72      5.14 o 
   5  -8   3       68.93       59.41      5.89 o 
  -9  -7   3        0.41        5.85     13.23 o 
  -8  -7   3       69.06       70.71      6.86 o 
  -7  -7   3        3.77        6.38     11.99 o 
  -6  -7   3      151.27      148.41     11.30 o 
  -5  -7   3      263.85      271.83     17.43 o 
  -4  -7   3      244.98      249.47     17.08 o 
  -3  -7   3      420.84      397.08     18.93 o 
  -2  -7   3     1739.80     1745.50     34.84 o 
  -1  -7   3       57.45       75.17      6.53 o 
   0  -7   3     1007.11     1061.34     19.64 o 
   1  -7   3      116.34      123.91      9.09 o 
   2  -7   3       44.68       54.75      4.77 o 
   3  -7   3      206.18      203.43     16.95 o 
   4  -7   3        1.12      -11.31     12.49 o 
   5  -7   3      196.97      189.31     18.40 o 
   6  -7   3       39.29       24.99      5.52 o 
  -9  -6   3       37.12       38.71      5.42 o 
  -8  -6   3      131.56      149.47     12.33 o 
  -7  -6   3      158.45      161.84     16.15 o 
  -6  -6   3       88.78       80.16      7.94 o 
  -5  -6   3      401.53      392.95     19.15 o 
  -4  -6   3      242.00      250.71     15.80 o 
  -3  -6   3      545.83      571.77     19.67 o 
  -2  -6   3      531.79      544.45     13.36 o 
  -1  -6   3     1824.56     1748.70     22.54 o 
   0  -6   3        4.99        7.50      2.86 o 
   1  -6   3     1931.83     1884.16     34.46 o 
   2  -6   3       82.56       79.27      7.65 o 
   3  -6   3      753.19      756.51     25.75 o 
   4  -6   3      210.95      205.12     16.96 o 
   5  -6   3      129.64      117.88     10.98 o 
   6  -6   3       47.53       49.79      5.49 o 
   7  -6   3        6.79        1.12     14.73 o 
  -9  -5   3       30.41       21.28      5.94 o 
  -8  -5   3        1.10       -2.23      9.34 o 
  -7  -5   3      151.79      154.69     10.94 o 
  -6  -5   3       39.79       17.22     12.67 o 
  -5  -5   3      500.25      506.99     20.46 o 
  -4  -5   3       77.25       83.52      4.80 o 
  -3  -5   3      811.35      834.83     15.51 o 
  -2  -5   3       34.42       47.93      3.22 o 
  -1  -5   3      868.70      895.88     15.11 o 
   0  -5   3       13.17      145.43      7.59 o 
   1  -5   3      727.32      762.00     24.89 o 
   2  -5   3      222.79      218.56     14.39 o 
   3  -5   3      252.44      268.27     15.41 o 
   4  -5   3      536.43      624.32     23.36 o 
   5  -5   3       56.18       64.36      5.94 o 
   6  -5   3       52.35       47.53      5.18 o 
   7  -5   3       74.62       70.96      6.46 o 
 -10  -4   3        1.83       -5.29     16.31 o 
  -9  -4   3       46.17       12.49     16.71 o 
  -8  -4   3       35.78       30.76      5.32 o 
  -7  -4   3      164.36      184.02     16.33 o 
  -6  -4   3      174.34      179.85     15.98 o 
  -5  -4   3      523.54      514.28     19.86 o 
  -4  -4   3      340.46      370.81     13.28 o 
  -3  -4   3     1241.37     1219.75     30.30 o 
  -2  -4   3     2951.13     2932.22     24.56 o 
  -1  -4   3     1348.82     1401.54     16.91 o 
   0  -4   3     2156.74     2120.01     45.53 o 
   1  -4   3      401.78      470.29     10.93 o 
   2  -4   3     1652.95     1661.07     53.97 o 
   3  -4   3       52.26       47.68      3.15 o 
   4  -4   3      301.04      312.65     17.05 o 
   5  -4   3       56.94       93.52      7.95 o 
   6  -4   3      149.49      145.63     11.24 o 
   7  -4   3       12.06        7.20      5.80 o 
   8  -4   3      150.19      168.42     14.45 o 
 -10  -3   3        1.99      -11.50     17.41 o 
  -9  -3   3       36.49       35.48      5.96 o 
  -8  -3   3       58.32       75.57      7.01 o 
  -7  -3   3       31.01       30.01      4.72 o 
  -6  -3   3      130.42      127.08     10.43 o 
  -5  -3   3        1.32        3.65      4.99 o 
  -4  -3   3      854.25      874.38     15.15 o 
  -3  -3   3       54.19       38.51      3.31 o 
  -2  -3   3     1201.23     1228.25     15.06 o 
  -1  -3   3      286.79      301.01      7.90 o 
   0  -3   3     1302.96     1321.23     25.23 o 
   1  -3   3      317.88      329.97     14.93 o 
   2  -3   3     5314.22     4293.20   1305.43 o 
   3  -3   3        8.42        5.70      5.17 o 
   4  -3   3     2258.13     2296.61     36.99 o 
   5  -3   3       29.65       23.63      4.22 o 
   6  -3   3      504.21      508.16     22.77 o 
   7  -3   3      104.55       98.84      9.10 o 
   8  -3   3        4.49       -3.25     14.64 o 
 -10  -2   3       42.60       51.98      6.44 o 
  -9  -2   3        1.65        3.45     14.71 o 
  -8  -2   3      167.61      167.86     12.75 o 
  -7  -2   3        0.03      -10.42     11.04 o 
  -6  -2   3      111.95      144.26     14.20 o 
  -5  -2   3       93.51      118.98      6.81 o 
  -4  -2   3      500.27      477.62     11.45 o 
  -3  -2   3      825.07      831.14     13.10 o 
  -2  -2   3      134.56      112.76      5.94 o 
  -1  -2   3     1961.33     1903.99     23.43 o 
   0  -2   3      161.20      133.97      8.97 o 
   1  -2   3     1287.47     1310.34     15.91 o 
   2  -2   3       37.10       27.14     11.31 o 
   3  -2   3      487.34      458.93     37.50 o 
   4  -2   3      550.40      557.40     33.80 o 
   5  -2   3     1322.64     1369.47     30.51 o 
   6  -2   3      234.72      248.08     17.63 o 
   7  -2   3      111.27       97.00      8.80 o 
   8  -2   3        4.01       -7.21     13.83 o 
   9  -2   3       17.57       -3.52     16.42 o 
  -9  -1   3        0.44       16.37     13.94 o 
  -8  -1   3       58.74       62.88      6.00 o 
  -7  -1   3       36.94       34.57      4.98 o 
  -6  -1   3      248.80      269.90     17.41 o 
  -5  -1   3       11.86       16.11      6.79 o 
  -4  -1   3      373.82      374.77     10.37 o 
  -3  -1   3        6.84        7.17      1.99 o 
  -2  -1   3       67.03       53.66      6.83 o 
  -1  -1   3     2473.36     2388.88     16.90 o 
   0  -1   3     1472.31     1468.09     12.97 o 
   1  -1   3     1313.13     1281.97     12.94 o 
   2  -1   3     1299.20     1001.34    335.09 o 
   3  -1   3     1872.58     1639.55    193.36 o 
   4  -1   3        1.67        7.67      6.57 o 
   5  -1   3     1405.35     1456.81     30.06 o 
   6  -1   3      218.54      213.17     16.68 o 
   7  -1   3       96.22       94.93      8.27 o 
   8  -1   3        0.48        7.76     11.37 o 
   9  -1   3       41.11       43.79      6.12 o 
  -9   0   3       17.36       21.02     14.89 o 
  -8   0   3       30.43       27.54      5.20 o 
  -7   0   3       26.65       27.24      4.96 o 
  -6   0   3        0.71        7.35     10.41 o 
  -5   0   3      652.67      645.08     14.66 o 
  -4   0   3      949.29     1034.51     16.19 o 
  -3   0   3     3911.98     3894.36     27.26 o 
  -2   0   3     1042.21     1094.00     13.21 o 
  -1   0   3     2513.98     2430.61     61.93 o 
   0   0   3        0.13        1.91      3.20 o 
   1   0   3       39.58       31.92      2.07 o 
   2   0   3      116.19       93.40     25.08 o 
   3   0   3     2280.74     1963.06    238.37 o 
   4   0   3      315.77      346.68     30.93 o 
   5   0   3       76.08       60.80      8.32 o 
   6   0   3       59.30       70.98      6.75 o 
   7   0   3        2.23       -3.03     12.27 o 
   8   0   3       65.94       76.13      7.15 o 
   9   0   3       31.97       40.53      5.73 o 
  -9   1   3       90.85       78.51      7.84 o 
  -8   1   3       48.40       58.56      5.32 o 
  -7   1   3       92.46       88.08      8.47 o 
  -6   1   3        2.18        1.49     11.49 o 
  -5   1   3       39.20       41.51      4.20 o 
  -4   1   3     1992.73     2020.47     30.08 o 
  -3   1   3     1300.52     1217.82     15.95 o 
  -2   1   3     5350.05     5137.47    225.09 o 
  -1   1   3     3497.84     3446.02    126.35 o 
   0   1   3     1182.84     1199.77     35.91 o 
   1   1   3     2489.67     2380.93     32.80 o 
   2   1   3      959.80      796.15     86.61 o 
   3   1   3      114.18       92.97      5.43 o 
   4   1   3      106.01       96.98      8.24 o 
   5   1   3       43.80       55.25      6.09 o 
   6   1   3      198.07      189.28     13.83 o 
   7   1   3       54.03       53.63      5.31 o 
   8   1   3      215.68      213.62     18.75 o 
   9   1   3        8.23        3.27     12.87 o 
  10   1   3       36.27       18.00     16.88 o 
  -9   2   3       30.12       33.45      6.01 o 
  -8   2   3       14.55        2.99     14.99 o 
  -7   2   3      210.38      200.63     18.02 o 
  -6   2   3      228.34      215.51     17.17 o 
  -5   2   3      110.22      117.19      9.55 o 
  -4   2   3      525.30      505.35     12.64 o 
  -3   2   3       57.37       97.31     19.68 o 
  -2   2   3      467.65      381.77     51.82 o 
  -1   2   3      344.19      339.87      7.87 o 
   0   2   3      608.48      546.84     15.06 o 
   1   2   3     5004.25     5071.07     63.27 o 
   2   2   3       29.81       15.98      1.66 o 
   3   2   3      522.50      545.00     10.75 o 
   4   2   3        4.15        4.86      4.83 o 
   5   2   3       18.76       24.88      2.23 o 
   6   2   3      632.82      676.81     22.55 o 
   7   2   3        0.22       11.87     10.28 o 
   8   2   3      202.26      204.19     17.92 o 
   9   2   3       19.57       20.41      5.11 o 
  10   2   3       43.63       48.83      6.21 o 
  -8   3   3      107.89      111.74     10.20 o 
  -7   3   3       16.27       -2.90     13.86 o 
  -6   3   3      475.74      449.22     21.68 o 
  -5   3   3       64.04       60.19      6.00 o 
  -4   3   3     1180.98     1171.01     19.27 o 
  -3   3   3        0.19        2.91      3.11 o 
  -2   3   3     2418.37     1900.41    346.39 o 
  -1   3   3      109.17      113.78      6.25 o 
   0   3   3     1858.47     1848.11     51.92 o 
   1   3   3     1755.51     1793.57     46.13 o 
   2   3   3      193.95      225.41      7.46 o 
   3   3   3        1.86       -4.51      4.84 o 
   4   3   3       95.51       76.58      4.53 o 
   5   3   3      200.41      187.90      9.45 o 
   6   3   3      280.98      245.95     17.23 o 
   7   3   3      282.51      313.74     18.91 o 
   8   3   3       23.71       22.65      4.89 o 
   9   3   3       53.40       67.12      6.26 o 
  10   3   3       10.34       -8.21     16.98 o 
  -8   4   3       82.73       86.62      7.84 o 
  -7   4   3        3.93      -12.10     12.10 o 
  -6   4   3      159.53      177.69     16.98 o 
  -5   4   3       23.03       22.02      4.12 o 
  -4   4   3      282.32      459.05     19.81 o 
  -3   4   3      313.78      293.78     39.17 o 
  -2   4   3      427.30      388.65     10.84 o 
  -1   4   3      314.17      318.57      9.12 o 
   0   4   3      380.30      332.85     10.72 o 
   1   4   3     1068.76     1092.90     14.43 o 
   2   4   3        3.01        4.20      4.69 o 
   3   4   3      734.98      743.66     31.00 o 
   4   4   3        0.79       -3.38      9.96 o 
   5   4   3      195.91      216.36      9.92 o 
   6   4   3       83.12       66.21      6.59 o 
   7   4   3      150.30      171.26     16.40 o 
   8   4   3        0.39      -12.65     12.65 o 
   9   4   3       39.75       45.18      5.89 o 
  10   4   3        1.21       -4.76     15.21 o 
  -7   5   3        0.42      -12.80     12.80 o 
  -6   5   3       17.47       14.03      9.36 o 
  -5   5   3       95.93      103.43     10.16 o 
  -4   5   3       43.14       32.59      4.46 o 
  -3   5   3      217.07      217.27     15.67 o 
  -2   5   3      103.71      102.74      7.14 o 
  -1   5   3      167.83      172.55     13.91 o 
   0   5   3      360.02      398.12     10.63 o 
   1   5   3     1869.99     2253.22     23.64 o 
   2   5   3      615.61      667.09     12.99 o 
   3   5   3     2698.73     2662.14     43.10 o 
   4   5   3       52.44       72.00      4.41 o 
   5   5   3     1296.94     1335.69     30.86 o 
   6   5   3        1.91      -12.73     12.73 o 
   7   5   3      399.00      434.84     22.58 o 
   8   5   3       31.26       19.88      5.63 o 
   9   5   3       46.59       35.33      5.97 o 
  10   5   3        5.28       -3.71     16.18 o 
  -7   6   3       24.81       16.55     14.86 o 
  -6   6   3        0.11        5.06     12.18 o 
  -5   6   3      135.16      130.65     11.47 o 
  -4   6   3       49.41       53.54      5.06 o 
  -3   6   3      391.11      403.47     19.39 o 
  -2   6   3      219.53      234.54     15.13 o 
  -1   6   3     1350.00     1347.19     72.67 o 
   0   6   3      719.40      690.13     14.43 o 
   1   6   3      498.67      424.96     12.06 o 
   2   6   3      472.70      493.18     23.81 o 
   3   6   3      106.78       90.68      5.53 o 
   4   6   3      410.58      486.92     18.99 o 
   5   6   3     1161.71     1159.66     30.03 o 
   6   6   3        4.32       26.40      4.71 o 
   7   6   3     1138.54     1137.65     33.92 o 
   8   6   3        1.83      -13.88     13.88 o 
   9   6   3      109.76       94.19      9.21 o 
  10   6   3        2.61       23.18     15.90 o 
  -6   7   3        1.91        7.88     12.59 o 
  -5   7   3      114.29      120.94     11.36 o 
  -4   7   3       14.73        2.70     12.94 o 
  -3   7   3      389.95      412.87     20.68 o 
  -2   7   3      992.18      916.89     27.44 o 
  -1   7   3      899.40      880.35     26.10 o 
   0   7   3     2410.33     2411.24     27.96 o 
   1   7   3      803.22      838.96     23.84 o 
   2   7   3     1364.60     1284.00     29.69 o 
   3   7   3      333.81      331.60     16.80 o 
   4   7   3      866.72      899.90     25.82 o 
   5   7   3      203.53      204.27     16.13 o 
   6   7   3      308.76      367.85     20.08 o 
   7   7   3       18.62       19.95      4.77 o 
   8   7   3       81.90       73.19      6.50 o 
   9   7   3        0.55        5.78      7.39 o 
  -5   8   3       37.69       39.99      5.39 o 
  -4   8   3       17.30       32.47      4.95 o 
  -3   8   3       81.21       66.86      6.44 o 
  -2   8   3      194.47      190.48     16.03 o 
  -1   8   3        0.44       -6.77      9.62 o 
   0   8   3      121.52      133.71     10.08 o 
   1   8   3       44.69       39.83      4.22 o 
   2   8   3      484.33      497.11     20.41 o 
   3   8   3      359.86      375.42     19.35 o 
   4   8   3      522.18      542.35     21.91 o 
   5   8   3      109.90      120.44      8.74 o 
   6   8   3      286.26      285.23     19.92 o 
   7   8   3       34.21       31.59      5.20 o 
   8   8   3       81.59       81.68      7.95 o 
   9   8   3        2.16      -13.14     14.78 o 
  -4   9   3      141.02      110.47     10.00 o 
  -3   9   3        0.02      -13.22     13.22 o 
  -2   9   3      174.76      188.21     17.85 o 
  -1   9   3       56.11       54.76      5.28 o 
   0   9   3      132.00      138.15     11.65 o 
   1   9   3      181.10      218.12     17.05 o 
   2   9   3      117.81      108.67      8.29 o 
   3   9   3      278.72      291.10     18.69 o 
   4   9   3       14.70       12.41      4.44 o 
   5   9   3      285.18      268.54     19.38 o 
   6   9   3       37.12       37.65      5.14 o 
   7   9   3       91.49       96.90      8.29 o 
   8   9   3        1.60       -5.78     14.02 o 
  -3  10   3        8.64        1.23     13.68 o 
  -2  10   3       26.22       18.31     12.28 o 
  -1  10   3       64.88       83.12      8.05 o 
   0  10   3      313.38      295.52     14.32 o 
   1  10   3      358.24      350.66     21.69 o 
   2  10   3      115.04      100.66      9.88 o 
   3  10   3      683.39      602.14     25.75 o 
   4  10   3       17.38       27.59      5.06 o 
   5  10   3      765.44      686.13     29.14 o 
   6  10   3       95.25       87.44      8.43 o 
   7  10   3      273.58      244.03     15.00 o 
   8  10   3       67.89       59.82      6.66 o 
  -2  11   3        3.73        2.36     13.07 o 
  -1  11   3      188.11      221.25     19.03 o 
   0  11   3       28.22       53.58      4.34 o 
   1  11   3      301.66      311.90     21.28 o 
   2  11   3       95.60       94.48      9.03 o 
   3  11   3      118.09      111.34     11.09 o 
   4  11   3       72.52       81.30      7.49 o 
   5  11   3       76.85       63.30      6.26 o 
   6  11   3       33.09        9.32     14.63 o 
   7  11   3      103.18       83.85      7.93 o 
   0  12   3       58.97       57.12      6.57 o 
   1  12   3      203.11      213.96     21.40 o 
   2  12   3      107.97      110.44     10.23 o 
   3  12   3      172.61      197.72     13.92 o 
   4  12   3      113.64       98.10      9.64 o 
   5  12   3        9.26       15.63     14.86 o 
  -5 -11   4        1.52      -15.45     15.45 o 
  -4 -11   4        4.73       -1.08     13.09 o 
  -3 -11   4       78.25       76.91      6.83 o 
  -2 -11   4       30.71       32.51      5.09 o 
  -1 -11   4      111.65      116.13      9.54 o 
   0 -11   4       29.06       23.53      8.07 o 
  -7 -10   4       16.61       10.73     16.02 o 
  -6 -10   4        4.36       15.88     12.42 o 
  -5 -10   4       59.24       52.61      5.74 o 
  -4 -10   4       31.15       13.17     14.05 o 
  -3 -10   4      150.11      151.83     12.26 o 
  -2 -10   4      216.57      245.25     18.28 o 
  -1 -10   4       10.71        2.96     12.74 o 
   0 -10   4      200.27      234.04     20.80 o 
   1 -10   4       10.76        8.17      9.49 o 
   2 -10   4      117.69      103.42      9.57 o 
  -8  -9   4       45.22       42.93      5.88 o 
  -7  -9   4        0.29       13.27     13.05 o 
  -6  -9   4      123.91      127.45     11.23 o 
  -5  -9   4       17.62        3.93     12.63 o 
  -4  -9   4      378.70      410.95     21.87 o 
  -3  -9   4        4.78      -11.56     11.69 o 
  -2  -9   4      150.70      142.50     10.81 o 
  -1  -9   4        0.95       -8.88     10.29 o 
   0  -9   4      131.07      121.12      7.45 o 
   1  -9   4        7.14       -1.86     11.21 o 
   2  -9   4      103.62      103.48      8.27 o 
   3  -9   4       64.08       73.41      6.78 o 
   4  -9   4       16.18       37.10      5.56 o 
  -8  -8   4       68.10       86.42      7.80 o 
  -7  -8   4        2.38        8.12     11.38 o 
  -6  -8   4      235.86      241.39     19.65 o 
  -5  -8   4       31.25       25.50      4.71 o 
  -4  -8   4      136.06      122.92     10.68 o 
  -3  -8   4      193.40      196.76     16.19 o 
  -2  -8   4       77.23       70.11      6.38 o 
  -1  -8   4       36.62       17.95     12.29 o 
   0  -8   4      155.65      184.14     10.54 o 
   1  -8   4      155.58      169.45     15.54 o 
   2  -8   4        8.03        7.19     10.25 o 
   3  -8   4      122.05      132.20     10.96 o 
   4  -8   4       19.50       14.02     11.86 o 
   5  -8   4       71.03       64.19      6.19 o 
  -9  -7   4       36.66       40.52      6.06 o 
  -8  -7   4       35.66       37.87      5.45 o 
  -7  -7   4       49.51       51.19      5.35 o 
  -6  -7   4       43.95       42.26      5.06 o 
  -5  -7   4       63.63       55.65      5.22 o 
  -4  -7   4        2.04       12.42     10.31 o 
  -3  -7   4       10.50        9.10      7.33 o 
  -2  -7   4      484.10      465.09     20.89 o 
  -1  -7   4       57.43       57.20      5.68 o 
   0  -7   4      136.30      145.67      9.56 o 
   1  -7   4      510.81      506.47     21.53 o 
   2  -7   4        2.31       -3.18     10.70 o 
   3  -7   4      496.63      482.94     23.29 o 
   4  -7   4        0.18       -5.72     11.30 o 
   5  -7   4      294.35      271.49     21.22 o 
   6  -7   4        8.88       11.92      5.28 o 
  -9  -6   4       61.27       59.26      6.19 o 
  -8  -6   4       19.46       20.71      5.13 o 
  -7  -6   4      188.75      204.81     19.06 o 
  -6  -6   4        1.09        7.25     10.88 o 
  -5  -6   4      158.91      160.48     10.49 o 
  -4  -6   4        4.16        7.09     10.18 o 
  -3  -6   4      320.12      335.29     16.80 o 
  -2  -6   4        0.56       -2.80      9.21 o 
  -1  -6   4     1270.63     1268.60     28.48 o 
   0  -6   4      199.34      224.00     10.41 o 
   1  -6   4      850.30      850.49     24.95 o 
   2  -6   4       99.54       99.85      8.85 o 
   3  -6   4      422.76      431.30     20.13 o 
   4  -6   4      414.88      427.65     22.04 o 
   5  -6   4      158.31      158.60     12.22 o 
   6  -6   4      182.12      154.27     12.26 o 
  -9  -5   4       45.41       48.54      6.03 o 
  -8  -5   4       12.06       18.68      4.95 o 
  -7  -5   4       46.24       55.85      5.44 o 
  -6  -5   4       13.49       11.11      4.30 o 
  -5  -5   4       99.28       94.30      9.15 o 
  -4  -5   4      115.18      101.48      8.70 o 
  -3  -5   4      417.58      420.51     11.91 o 
  -2  -5   4      838.16      828.17     15.50 o 
  -1  -5   4      367.93      355.01     13.97 o 
   0  -5   4     1912.42     1927.46     48.76 o 
   1  -5   4      557.63      524.02     13.21 o 
   2  -5   4      755.68      805.61     23.88 o 
   3  -5   4      138.60      140.69      9.48 o 
   4  -5   4      304.24      312.27     18.73 o 
   5  -5   4        0.70        5.29      5.01 o 
   6  -5   4       81.32       86.09      7.39 o 
   7  -5   4        3.48       -8.87     13.72 o 
  -9  -4   4       75.13       70.38      6.78 o 
  -8  -4   4       21.27       22.65      5.18 o 
  -7  -4   4       55.15       65.00      6.46 o 
  -6  -4   4       10.63       18.73      4.33 o 
  -5  -4   4        9.01        6.92     10.87 o 
  -4  -4   4      759.78      748.71     15.11 o 
  -3  -4   4       48.62       58.96      3.63 o 
  -2  -4   4     2168.59     2126.27     22.25 o 
  -1  -4   4       12.66        3.59      4.67 o 
   0  -4   4       47.99       94.27      5.28 o 
   1  -4   4       43.76       40.97      3.01 o 
   2  -4   4      457.22      436.32     12.10 o 
   3  -4   4      104.66      112.60      8.39 o 
   4  -4   4      237.13      229.41     15.94 o 
   5  -4   4        7.34      -11.32     11.32 o 
   6  -4   4       73.84       75.16      7.31 o 
   7  -4   4       55.76       18.93     15.27 o 
   8  -4   4       31.33       38.89      5.79 o 
  -9  -3   4       32.08       28.28      5.62 o 
  -8  -3   4      166.53      186.97     13.45 o 
  -7  -3   4      263.37      251.58     19.61 o 
  -6  -3   4       64.37       78.12      6.58 o 
  -5  -3   4       37.17       40.61      4.19 o 
  -4  -3   4      753.25      740.02     14.74 o 
  -3  -3   4     1270.13     1295.20     17.66 o 
  -2  -3   4     1487.35     1425.17     17.31 o 
  -1  -3   4      161.31      125.16      6.83 o 
   0  -3   4     2375.24     2294.23     27.75 o 
   1  -3   4       49.92       82.97      8.15 o 
   2  -3   4      656.32      512.66    120.63 o 
   3  -3   4        2.78        1.89      3.07 o 
   4  -3   4      146.50      141.94     13.77 o 
   5  -3   4      617.65      655.26     24.43 o 
   6  -3   4      193.97      183.86     17.52 o 
   7  -3   4      783.11      690.30     28.87 o 
   8  -3   4        5.20       -1.18     13.86 o 
  -9  -2   4       27.40       11.39     17.12 o 
  -8  -2   4      222.85      241.55     20.10 o 
  -7  -2   4       93.78       98.10      8.74 o 
  -6  -2   4      694.30      688.26     25.47 o 
  -5  -2   4      511.53      535.97     13.98 o 
  -4  -2   4      295.40      267.52     14.56 o 
  -3  -2   4      304.43      288.28      8.98 o 
  -2  -2   4      440.84      509.36     10.31 o 
  -1  -2   4     1039.07     1008.24     13.20 o 
   0  -2   4      740.79      734.22     11.37 o 
   1  -2   4     1074.53     1065.82     14.10 o 
   2  -2   4      476.72      345.70    110.69 o 
   3  -2   4       82.39       70.90      7.17 o 
   4  -2   4        9.37        4.11      5.95 o 
   5  -2   4      959.92     1050.28     27.88 o 
   6  -2   4      280.42      270.43     18.04 o 
   7  -2   4      443.77      473.63     24.32 o 
   8  -2   4       44.91       45.31      5.64 o 
   9  -2   4      114.80      115.83     10.28 o 
  -9  -1   4       38.38       42.17      6.04 o 
  -8  -1   4       56.95       58.11      5.62 o 
  -7  -1   4      288.70      292.43     20.40 o 
  -6  -1   4      200.70      192.33     16.42 o 
  -5  -1   4      932.78      939.19     21.84 o 
  -4  -1   4       80.71       83.23      4.83 o 
  -3  -1   4      745.60      699.28     12.78 o 
  -2  -1   4      259.30      269.02     23.99 o 
  -1  -1   4     2644.49     2558.58     50.98 o 
   0  -1   4      444.00      447.59     23.12 o 
   1  -1   4      387.69      373.98     10.51 o 
   2  -1   4       14.33       18.74      5.53 o 
   3  -1   4     1154.26     1125.58     77.05 o 
   4  -1   4     1025.37     1007.72     56.77 o 
   5  -1   4      424.79      429.09     19.60 o 
   6  -1   4      982.32     1025.65     29.10 o 
   7  -1   4        1.87       -6.63     11.86 o 
   8  -1   4      146.96      165.45     12.94 o 
   9  -1   4       36.97       55.60      5.94 o 
  -9   0   4       47.14       58.49      5.99 o 
  -8   0   4       25.33       14.96     10.01 o 
  -7   0   4      266.19      261.36     19.37 o 
  -6   0   4       52.17       48.55      4.85 o 
  -5   0   4      330.30      332.41     17.47 o 
  -4   0   4        6.99       13.61      5.49 o 
  -3   0   4     1191.39     1202.60     16.56 o 
  -2   0   4       45.26       41.08      4.42 o 
  -1   0   4     1579.14     1567.09     31.08 o 
   0   0   4      150.19      161.06      6.00 o 
   1   0   4      354.75      309.32      8.80 o 
   2   0   4      563.49      472.30    121.31 o 
   3   0   4      527.95      470.26     63.48 o 
   4   0   4      336.78      343.84     16.81 o 
   5   0   4       38.31       35.59      4.07 o 
   6   0   4       26.83       34.05      4.38 o 
   7   0   4       23.96       25.97      4.47 o 
   8   0   4      133.17      128.15     12.64 o 
   9   0   4       19.75       26.22      5.35 o 
  -9   1   4       28.45       14.26     15.82 o 
  -8   1   4       48.98       44.09      5.74 o 
  -7   1   4      262.15      246.37     19.41 o 
  -6   1   4      346.66      377.83     19.53 o 
  -5   1   4      792.85      727.76     23.76 o 
  -4   1   4     1355.01     1380.29     20.06 o 
  -3   1   4     1940.25     1974.51     51.13 o 
  -2   1   4     1031.58     1015.37     52.95 o 
  -1   1   4        1.66       -0.60      5.38 o 
   0   1   4     1101.33     1092.90     12.82 o 
   1   1   4      122.43      145.27      6.02 o 
   2   1   4     4744.68     4249.18    576.89 o 
   3   1   4     1358.41     1498.36     69.62 o 
   4   1   4      449.10      373.41     18.07 o 
   5   1   4      241.80      422.38     23.36 o 
   6   1   4      142.55      123.51     10.00 o 
   7   1   4        9.34       -4.62     12.30 o 
   8   1   4       74.41       79.85      7.37 o 
   9   1   4       42.27       46.84      5.42 o 
  -9   2   4        0.17        3.61     13.60 o 
  -8   2   4      163.78      169.97     13.61 o 
  -7   2   4        0.27       -3.67     12.38 o 
  -6   2   4     1248.04     1308.26     33.96 o 
  -5   2   4        0.20        1.92     10.09 o 
  -4   2   4     3538.35     3585.09     32.18 o 
  -3   2   4      198.83      215.26      8.68 o 
  -2   2   4     3563.72     3271.74    433.53 o 
  -1   2   4      772.53      798.95     22.30 o 
   0   2   4     3115.85     3004.03    109.74 o 
   1   2   4        5.72        0.77      4.36 o 
   2   2   4      337.49      434.93      9.77 o 
   3   2   4      259.04      241.59     12.87 o 
   4   2   4      121.04      177.75     16.08 o 
   5   2   4       55.25       50.81      4.24 o 
   6   2   4      741.68      721.40     24.82 o 
   7   2   4      183.44      212.95     16.88 o 
   8   2   4       56.60       58.39      5.19 o 
   9   2   4      119.28      111.89     10.09 o 
  10   2   4        7.30      -15.82     15.82 o 
  -8   3   4       78.98       59.85      6.05 o 
  -7   3   4       80.76       76.35      7.52 o 
  -6   3   4      497.55      514.29     23.83 o 
  -5   3   4       86.78      195.79     15.99 o 
  -4   3   4      931.28     1011.48     26.15 o 
  -3   3   4      317.96      326.05     10.62 o 
  -2   3   4     1918.46     1684.90    257.96 o 
  -1   3   4     1169.09     1126.67     15.28 o 
   0   3   4     5094.16     5259.15     94.78 o 
   1   3   4     1974.29     1832.26     23.77 o 
   2   3   4      893.91      946.77     13.99 o 
   3   3   4      174.43      125.31      7.23 o 
   4   3   4      743.81      770.84     20.41 o 
   5   3   4       77.93       67.67      8.64 o 
   6   3   4        2.02        1.97     10.79 o 
   7   3   4      265.50      292.86     18.44 o 
   8   3   4       28.75       30.06      4.95 o 
   9   3   4       58.90       56.71      5.63 o 
  10   3   4        0.36       14.39     13.52 o 
  -8   4   4      111.26      109.55      9.29 o 
  -7   4   4      122.89      136.40     12.59 o 
  -6   4   4      134.79      102.69      9.66 o 
  -5   4   4      241.26      235.44     17.77 o 
  -4   4   4      157.16      151.68     14.73 o 
  -3   4   4      415.76      413.28     12.06 o 
  -2   4   4      381.72      392.02     11.71 o 
  -1   4   4      153.07      126.23      7.37 o 
   0   4   4        9.88       12.44      1.76 o 
   1   4   4      575.27      525.45     27.20 o 
   2   4   4       63.70       78.37      4.21 o 
   3   4   4     1229.84     1159.98     19.03 o 
   4   4   4      726.31      757.24     32.46 o 
   5   4   4      708.54      715.02     23.72 o 
   6   4   4       51.40       49.46      4.94 o 
   7   4   4       70.50       64.17      6.31 o 
   8   4   4       35.22       38.36      5.30 o 
   9   4   4       14.11        2.31     13.76 o 
  10   4   4        7.05       12.47      5.73 o 
  -7   5   4       45.49       50.89      6.16 o 
  -6   5   4      106.24      101.74      9.20 o 
  -5   5   4      140.31      137.55     11.29 o 
  -4   5   4       95.64       91.08      8.14 o 
  -3   5   4      773.45      758.86     24.85 o 
  -2   5   4       74.94       94.71      6.31 o 
  -1   5   4     2141.34     2195.19     24.34 o 
   0   5   4     2348.64     2403.50     38.85 o 
   1   5   4     1608.42     1678.79     61.74 o 
   2   5   4     1636.92     1683.91     20.63 o 
   3   5   4       87.35      119.03      9.10 o 
   4   5   4     1431.22     1378.32     20.80 o 
   5   5   4      114.68      146.59     14.18 o 
   6   5   4      374.96      361.15     20.35 o 
   7   5   4       17.91       12.94      4.80 o 
   8   5   4       18.79       17.69     13.47 o 
   9   5   4        0.33       10.16     10.24 o 
  10   5   4       18.46       17.57     15.87 o 
  -7   6   4        0.64       -2.49     13.49 o 
  -6   6   4        0.75      -13.66     13.66 o 
  -5   6   4        1.83        3.68     12.77 o 
  -4   6   4        1.62      -11.38     11.38 o 
  -3   6   4        6.87        1.47     10.68 o 
  -2   6   4      457.68      426.76     19.40 o 
  -1   6   4       61.01       55.40      5.17 o 
   0   6   4     1712.60     1752.43     29.02 o 
   1   6   4      930.70      972.77     17.20 o 
   2   6   4     1022.99     1011.47     18.25 o 
   3   6   4      400.82      436.77     12.80 o 
   4   6   4      842.08      800.71     24.26 o 
   5   6   4       11.43       -7.16     11.88 o 
   6   6   4      110.31      127.74     10.74 o 
   7   6   4        0.97       -4.69     12.94 o 
   8   6   4      129.62      121.94     11.91 o 
   9   6   4       14.77       -2.33     16.56 o 
  -6   7   4       37.14       22.31     15.19 o 
  -5   7   4       22.61       37.84      5.10 o 
  -4   7   4      247.27      228.89     19.69 o 
  -3   7   4       47.07       43.83      4.69 o 
  -2   7   4     1438.96     1357.42     33.52 o 
  -1   7   4      612.56      588.85     22.54 o 
   0   7   4     2039.56     1991.63     53.10 o 
   1   7   4      464.43      494.37     19.79 o 
   2   7   4     1222.51     1226.50     29.32 o 
   3   7   4       45.17       43.28      4.24 o 
   4   7   4      177.23      176.26     15.64 o 
   5   7   4      119.15      125.18      9.69 o 
   6   7   4       54.73       86.62      7.22 o 
   7   7   4        1.04       12.21     12.63 o 
   8   7   4       93.83      102.78      9.29 o 
   9   7   4        2.15       -8.64     15.89 o 
  -5   8   4        2.88      -14.03     14.03 o 
  -4   8   4      230.07      210.27     19.14 o 
  -3   8   4        5.40       -5.70     12.17 o 
  -2   8   4      492.43      517.05     23.71 o 
  -1   8   4       10.50        6.07      4.48 o 
   0   8   4     1059.14     1054.24     32.89 o 
   1   8   4      257.41      272.04     16.94 o 
   2   8   4     2124.92     2245.89     41.49 o 
   3   8   4      193.01      200.85     16.03 o 
   4   8   4      755.78      775.64     26.19 o 
   5   8   4      247.43      250.80     17.80 o 
   6   8   4       69.51       71.28      6.30 o 
   7   8   4      350.50      356.43     23.30 o 
   8   8   4        0.64       12.24     13.49 o 
   9   8   4       33.43       46.50      6.18 o 
  -4   9   4       92.09       83.79      8.17 o 
  -3   9   4       69.23       68.48      6.51 o 
  -2   9   4       93.82       99.60      9.90 o 
  -1   9   4        1.83       13.57     10.75 o 
   0   9   4      147.71      163.37     10.74 o 
   1   9   4        8.36       -0.83     10.11 o 
   2   9   4      170.87      161.64     11.11 o 
   3   9   4        3.01        4.98     10.93 o 
   4   9   4       52.26       50.03      4.87 o 
   5   9   4      144.62      156.71     11.09 o 
   6   9   4        3.88       11.39      8.93 o 
   7   9   4       32.15       33.91      5.50 o 
   8   9   4        6.17       -4.46     15.99 o 
  -3  10   4       34.70       35.60      5.47 o 
  -2  10   4       90.66       84.61      7.50 o 
  -1  10   4      212.53      192.14     18.19 o 
   0  10   4      222.36      219.86     13.01 o 
   1  10   4      329.80      304.00     21.30 o 
   2  10   4        0.88       -0.06     11.41 o 
   3  10   4      134.99      129.54     11.77 o 
   4  10   4      272.15      261.35     19.99 o 
   5  10   4       12.67       11.05     13.66 o 
   6  10   4      185.18      179.44     13.88 o 
   7  10   4        9.66       11.33     13.99 o 
   8  10   4       39.36       41.87      5.99 o 
  -2  11   4       11.93      -14.91     15.14 o 
  -1  11   4       62.41       66.19      6.14 o 
   0  11   4       22.08       19.69      4.57 o 
   1  11   4      183.65      185.33     17.75 o 
   2  11   4      151.03      159.22     12.84 o 
   3  11   4      150.65      126.65      9.73 o 
   4  11   4      171.08      183.77     17.94 o 
   5  11   4        9.60        5.56     12.72 o 
   6  11   4      123.10      130.97     12.42 o 
   7  11   4       13.60      -15.11     16.42 o 
   1  12   4        2.56        7.25     12.21 o 
   2  12   4      281.84      295.91     21.50 o 
   3  12   4        0.29        1.25     13.33 o 
   4  12   4      122.10      109.39     10.38 o 
   5  12   4        1.14        4.86      6.52 o 
  -4 -11   5       32.67       25.61      5.59 o 
  -3 -11   5       18.63       19.91     14.88 o 
  -2 -11   5       69.70       77.49      7.07 o 
  -1 -11   5       34.96       41.54      5.52 o 
  -6 -10   5       40.74       33.50      5.79 o 
  -5 -10   5        2.64       15.53     13.47 o 
  -4 -10   5       60.30       57.58      5.59 o 
  -3 -10   5        2.42       -2.03     12.22 o 
  -2 -10   5      167.33      154.03     12.46 o 
  -1 -10   5       48.11       58.81      5.65 o 
   0 -10   5      276.77      292.87     32.04 o 
   1 -10   5       36.61       27.04      5.37 o 
   2 -10   5      137.95      148.75     12.42 o 
  -7  -9   5       18.81       26.03      5.18 o 
  -6  -9   5      102.26       98.95      9.25 o 
  -5  -9   5        0.47        9.02     12.74 o 
  -4  -9   5      221.48      217.89     17.92 o 
  -3  -9   5       51.04       54.48      5.16 o 
  -2  -9   5      112.84      111.26      9.05 o 
  -1  -9   5      152.71      186.67     16.56 o 
   0  -9   5      107.80       96.56      5.93 o 
   1  -9   5      140.41      139.30     11.77 o 
   2  -9   5       36.16       31.77      4.67 o 
   3  -9   5       39.02       44.06      5.34 o 
  -8  -8   5       37.14       14.15     16.35 o 
  -7  -8   5       33.71       22.91      5.65 o 
  -6  -8   5       55.17       69.76      6.93 o 
  -5  -8   5      217.22      228.87     18.92 o 
  -4  -8   5        2.09        8.73     10.96 o 
  -3  -8   5      495.60      531.47     23.13 o 
  -2  -8   5       37.75       32.92      4.45 o 
  -1  -8   5      230.48      226.17     16.85 o 
   0  -8   5       54.29       49.90      6.96 o 
   1  -8   5      126.79      125.67     10.61 o 
   2  -8   5        2.54       10.52     10.07 o 
   3  -8   5       59.27       80.69      7.22 o 
   4  -8   5        1.07       -3.48     12.45 o 
  -8  -7   5        7.15        7.78     12.62 o 
  -7  -7   5       14.17       12.61      4.94 o 
  -6  -7   5       10.40       10.90      8.15 o 
  -5  -7   5        2.01       14.13     11.24 o 
  -4  -7   5      524.83      522.29     22.76 o 
  -3  -7   5        9.53        5.86     11.12 o 
  -2  -7   5      378.73      376.48     19.06 o 
  -1  -7   5      230.59      197.82     16.09 o 
   0  -7   5       85.42      106.87      6.58 o 
   1  -7   5      282.42      263.89     18.36 o 
   2  -7   5       20.84       17.96      4.07 o 
   3  -7   5      107.60      136.00     10.53 o 
   4  -7   5        3.99       14.03      4.32 o 
   5  -7   5       51.73       46.40      5.65 o 
  -9  -6   5       26.75       25.54      6.00 o 
  -8  -6   5        4.04       -3.14     13.54 o 
  -7  -6   5       53.91       55.19      5.39 o 
  -6  -6   5       81.46       83.10      7.11 o 
  -5  -6   5        1.32      -12.20     12.20 o 
  -4  -6   5        1.32       11.29      9.58 o 
  -3  -6   5      104.86      113.94      9.12 o 
  -2  -6   5      372.08      354.68     17.50 o 
  -1  -6   5       61.31       66.82      6.44 o 
   0  -6   5     1973.14     1961.69     26.16 o 
   1  -6   5       58.69       53.08      4.80 o 
   2  -6   5      633.65      592.06     22.85 o 
   3  -6   5      114.14      101.30      9.08 o 
   4  -6   5      267.22      298.24     20.84 o 
   5  -6   5        3.71        3.95      9.19 o 
   6  -6   5      111.33       92.58      8.56 o 
  -9  -5   5        3.25      -11.94     14.21 o 
  -8  -5   5       26.24       30.66      5.54 o 
  -7  -5   5        0.68       -8.26     12.43 o 
  -6  -5   5       67.74       79.18      7.73 o 
  -5  -5   5       30.71        1.43     12.57 o 
  -4  -5   5       83.60       78.37      7.10 o 
  -3  -5   5      246.21      241.34     15.54 o 
  -2  -5   5     1004.49     1038.81     21.57 o 
  -1  -5   5       86.92       84.00      5.21 o 
   0  -5   5      753.44      739.10     15.61 o 
   1  -5   5       68.23       78.22      6.39 o 
   2  -5   5     1332.46     1258.52     29.75 o 
   3  -5   5       10.13       14.40      9.87 o 
   4  -5   5     1119.24     1118.27     32.02 o 
   5  -5   5       68.36       63.94      6.14 o 
   6  -5   5      218.08      199.43     19.60 o 
   7  -5   5       55.40       18.69     15.84 o 
  -9  -4   5        0.05       -3.78     15.93 o 
  -8  -4   5       69.35       87.79      7.75 o 
  -7  -4   5        2.91       12.69     12.54 o 
  -6  -4   5       90.80      105.55      9.71 o 
  -5  -4   5       17.22        5.26     11.70 o 
  -4  -4   5      897.38      870.19     24.98 o 
  -3  -4   5      989.79      973.58     17.32 o 
  -2  -4   5     1196.34     1176.05     38.31 o 
  -1  -4   5      929.49      995.62     16.39 o 
   0  -4   5      124.04      121.81      7.57 o 
   1  -4   5       87.74       97.08      5.84 o 
   2  -4   5      142.53      146.51     11.51 o 
   3  -4   5        4.10        6.01      6.52 o 
   4  -4   5       28.80       28.66      4.04 o 
   5  -4   5       16.17        4.05     12.16 o 
   6  -4   5       17.50       22.03      4.54 o 
   7  -4   5        8.56      -14.04     14.69 o 
  -9  -3   5        1.51       15.41     14.05 o 
  -8  -3   5       51.47       55.61      5.53 o 
  -7  -3   5       11.47        4.30     12.74 o 
  -6  -3   5      456.00      447.74     22.01 o 
  -5  -3   5       97.90      105.98      8.86 o 
  -4  -3   5     1498.83     1547.46     23.80 o 
  -3  -3   5      406.19      385.01     11.08 o 
  -2  -3   5       39.77       27.26      1.98 o 
  -1  -3   5       66.35       44.19      3.36 o 
   0  -3   5       43.15       27.52      2.56 o 
   1  -3   5     1281.61     1188.92     17.09 o 
   2  -3   5        3.82        0.14      5.11 o 
   3  -3   5      576.63      532.91     44.73 o 
   4  -3   5        5.88       11.08      9.63 o 
   5  -3   5      160.70      158.33     15.59 o 
   6  -3   5        0.07        7.91      7.63 o 
   7  -3   5       17.19       29.61      4.76 o 
   8  -3   5        0.80      -14.84     14.84 o 
  -9  -2   5        8.01        2.27     16.80 o 
  -8  -2   5       50.82       53.83      5.84 o 
  -7  -2   5      196.29      213.99     18.93 o 
  -6  -2   5      379.49      377.12     21.47 o 
  -5  -2   5     1163.29     1136.79     29.07 o 
  -4  -2   5      107.25       94.52      5.61 o 
  -3  -2   5        5.07       13.16      1.95 o 
  -2  -2   5        5.75        1.36      4.91 o 
  -1  -2   5      658.93      913.55     40.76 o 
   0  -2   5      180.73      197.26      7.51 o 
   1  -2   5      329.55      456.90     10.54 o 
   2  -2   5       20.20       22.10      7.52 o 
   3  -2   5        4.66        5.19      4.96 o 
   4  -2   5      129.82      127.96      8.62 o 
   5  -2   5     1079.95     1155.11     30.29 o 
   6  -2   5      215.52      228.70     17.76 o 
   7  -2   5      508.92      477.61     24.64 o 
   8  -2   5       76.03       73.41      7.07 o 
  -9  -1   5       58.14       55.30      6.17 o 
  -8  -1   5        0.01        0.07     13.13 o 
  -7  -1   5      662.93      700.54     28.04 o 
  -6  -1   5       18.95        1.53     13.57 o 
  -5  -1   5     1325.90     1422.66     32.30 o 
  -4  -1   5        2.84       -6.50      6.59 o 
  -3  -1   5      715.46      693.76     13.67 o 
  -2  -1   5       93.26      113.97      6.76 o 
  -1  -1   5     1523.73     1462.77     29.20 o 
   0  -1   5     1985.79     1989.84     27.42 o 
   1  -1   5        3.99       15.88      7.76 o 
   2  -1   5     2540.82     2112.41    451.67 o 
   3  -1   5       13.87        3.71      7.50 o 
   4  -1   5     1172.72     1192.99     19.25 o 
   5  -1   5       46.81       47.34      4.41 o 
   6  -1   5      433.02      491.32     22.31 o 
   7  -1   5       12.41      -13.40     13.40 o 
   8  -1   5      288.49      284.81     22.01 o 
   9  -1   5       28.02       30.27      6.01 o 
  -9   0   5      107.85      134.94     12.02 o 
  -8   0   5        6.59      -10.39     13.80 o 
  -7   0   5      242.75      277.71     19.52 o 
  -6   0   5       78.05       74.12      7.10 o 
  -5   0   5       18.93       34.02      4.26 o 
  -4   0   5      119.84      131.68     10.72 o 
  -3   0   5      708.46      758.78     14.34 o 
  -2   0   5      198.85      184.76      7.44 o 
  -1   0   5      539.92      566.55     28.85 o 
   0   0   5      699.34      713.02     11.53 o 
   1   0   5        3.36       -3.89      4.39 o 
   2   0   5     4925.99     4066.43   1134.13 o 
   3   0   5      303.96      298.59     23.47 o 
   4   0   5     2543.00     2522.02    121.14 o 
   5   0   5        0.33        8.69      9.34 o 
   6   0   5      221.45      234.94     17.21 o 
   7   0   5       12.50      -12.04     12.25 o 
   8   0   5       84.48       83.01      8.01 o 
   9   0   5       33.98       26.82      5.77 o 
  -9   1   5       49.62       50.84      6.27 o 
  -8   1   5       23.01       37.03      5.42 o 
  -7   1   5      264.71      260.56     19.68 o 
  -6   1   5        1.56      -11.14     11.14 o 
  -5   1   5      860.24      829.46     26.22 o 
  -4   1   5      140.38      118.13      7.18 o 
  -3   1   5      282.45      322.70     10.34 o 
  -2   1   5     2462.86     2342.02     65.56 o 
  -1   1   5     2947.26     2949.61    123.86 o 
   0   1   5     6387.77     6581.17     66.02 o 
   1   1   5     1557.91     1544.86     36.97 o 
   2   1   5     3385.08     3351.87    357.24 o 
   3   1   5      646.56      662.85     25.85 o 
   4   1   5       80.57       86.16      5.03 o 
   5   1   5        2.78        3.73      9.06 o 
   6   1   5      398.96      432.48     19.84 o 
   7   1   5       45.07       42.77      4.96 o 
   8   1   5      128.68      135.09     11.84 o 
   9   1   5        7.25       20.92     14.12 o 
  -8   2   5       59.12       62.58      6.14 o 
  -7   2   5        5.39       -7.78     12.83 o 
  -6   2   5      431.46      433.41     23.31 o 
  -5   2   5       63.22       53.51      5.30 o 
  -4   2   5      780.40      833.62     24.49 o 
  -3   2   5       45.14       42.25      2.80 o 
  -2   2   5       67.83       49.65      5.51 o 
  -1   2   5     2416.38     2499.65     44.70 o 
   0   2   5     1963.81     1868.60     73.17 o 
   1   2   5     5103.74     5182.96     67.96 o 
   2   2   5     1224.95     1094.16     61.32 o 
   3   2   5     1539.94     1525.43     40.98 o 
   4   2   5      408.26      382.63     11.62 o 
   5   2   5       82.81       95.24      8.72 o 
   6   2   5       98.05      106.99      9.58 o 
   7   2   5      156.40      153.27     11.61 o 
   8   2   5       18.87       25.23      4.81 o 
   9   2   5       68.28       71.43      6.97 o 
  -8   3   5       16.29       15.32     15.38 o 
  -7   3   5       67.01       58.87      5.73 o 
  -6   3   5      214.11      230.46     18.97 o 
  -5   3   5      920.57      944.05     29.14 o 
  -4   3   5      207.97      198.41     15.26 o 
  -3   3   5     3533.45     3521.52     31.99 o 
  -2   3   5       69.39       50.79      5.95 o 
  -1   3   5     4376.96     4626.88     36.92 o 
   0   3   5      274.62      333.77      9.62 o 
   1   3   5     3052.55     3182.59     52.46 o 
   2   3   5      776.47      846.38     43.18 o 
   3   3   5      462.07      426.37     11.20 o 
   4   3   5      383.45      380.26     15.41 o 
   5   3   5      290.17      318.15     17.38 o 
   6   3   5       59.82       54.56      5.39 o 
   7   3   5       90.00       89.26      8.09 o 
   8   3   5      314.81      300.87     21.36 o 
   9   3   5       38.68       40.92      5.69 o 
  -8   4   5        1.67       -6.24     14.23 o 
  -7   4   5       34.59       31.06      5.47 o 
  -6   4   5        1.59       -5.73     12.44 o 
  -5   4   5      141.56      177.79     15.70 o 
  -4   4   5        0.60       -9.88     10.69 o 
  -3   4   5      594.19      702.33     22.70 o 
  -2   4   5      218.73      233.11      9.85 o 
  -1   4   5     2138.67     2131.53     51.32 o 
   0   4   5      109.96      104.68     10.48 o 
   1   4   5     3673.56     3725.95    126.85 o 
   2   4   5       49.76       39.08      5.41 o 
   3   4   5     2975.74     2976.88     28.07 o 
   4   4   5      104.05      111.80      6.83 o 
   5   4   5      455.09      442.71     20.36 o 
   6   4   5      669.74      729.20     25.39 o 
   7   4   5        0.47       10.28     12.41 o 
   8   4   5      120.80      114.40      9.65 o 
   9   4   5        0.86      -13.32     15.38 o 
  -7   5   5      176.27      184.98     15.10 o 
  -6   5   5       24.42       37.52      5.09 o 
  -5   5   5      377.38      392.88     22.00 o 
  -4   5   5       23.47       14.27     11.98 o 
  -3   5   5      667.69      681.82     23.06 o 
  -2   5   5       99.88       70.00      6.69 o 
  -1   5   5      224.28      220.48     24.26 o 
   0   5   5      509.13      500.53     12.56 o 
   1   5   5       48.23       37.64      4.10 o 
   2   5   5      420.49      364.14     30.68 o 
   3   5   5       87.58       73.06      7.35 o 
   4   5   5     2310.82     2214.42     38.35 o 
   5   5   5       54.93       54.24      5.18 o 
   6   5   5      671.75      672.19     26.15 o 
   7   5   5        2.23        6.99     13.05 o 
   8   5   5       55.47       52.48      5.88 o 
   9   5   5        0.78        9.17     13.85 o 
  -7   6   5       24.62      -16.27     16.27 o 
  -6   6   5        5.32        8.84      9.05 o 
  -5   6   5      308.56      263.27     20.44 o 
  -4   6   5       41.78       55.28      5.13 o 
  -3   6   5      796.28      759.30     26.10 o 
  -2   6   5      730.13      735.81     24.72 o 
  -1   6   5      531.43      526.38     20.58 o 
   0   6   5     1031.11     1095.39     55.77 o 
   1   6   5       33.04       41.66      2.97 o 
   2   6   5      925.60      878.96     20.76 o 
   3   6   5     1610.96     1623.09     33.46 o 
   4   6   5      758.90      716.23     24.61 o 
   5   6   5     1705.89     1666.11     37.17 o 
   6   6   5      129.83      121.32     11.89 o 
   7   6   5      302.95      296.60     20.72 o 
   8   6   5      148.11      159.08     12.82 o 
   9   6   5       57.80       58.06      6.34 o 
  -6   7   5       20.89       17.74      5.57 o 
  -5   7   5        0.15       -7.48     11.43 o 
  -4   7   5      138.77      124.61     11.52 o 
  -3   7   5       23.35       13.73     11.78 o 
  -2   7   5       97.71       84.50      7.71 o 
  -1   7   5       28.04       28.98      4.02 o 
   0   7   5       42.92       45.94      3.02 o 
   1   7   5      238.27      243.32     16.13 o 
   2   7   5      292.84      319.77     16.78 o 
   3   7   5      590.44      609.12     22.41 o 
   4   7   5        1.63        5.88     10.86 o 
   5   7   5      110.08      110.46     10.19 o 
   6   7   5        1.47        6.07     10.54 o 
   7   7   5      331.80      307.14     21.22 o 
   8   7   5       23.87        3.12     14.92 o 
   9   7   5      110.50       93.86      8.70 o 
  -5   8   5       41.57       47.18      5.79 o 
  -4   8   5      228.09      199.34     18.73 o 
  -3   8   5      156.96      161.56     11.98 o 
  -2   8   5      159.08      169.31     15.21 o 
  -1   8   5      126.59      125.73     10.22 o 
   0   8   5       14.03        9.03      7.94 o 
   1   8   5      947.16      961.17     28.99 o 
   2   8   5       14.44       12.11      4.08 o 
   3   8   5      756.77      793.35     27.12 o 
   4   8   5        0.41      -11.18     12.10 o 
   5   8   5      423.33      445.35     22.91 o 
   6   8   5        3.07        0.00     13.53 o 
   7   8   5      235.00      255.25     20.22 o 
   8   8   5       11.08       -6.87     14.59 o 
   9   8   5       43.17       24.20     17.22 o 
  -4   9   5       10.28        4.83     13.86 o 
  -3   9   5       79.07       63.21      5.93 o 
  -2   9   5       74.62       63.28      5.78 o 
  -1   9   5       97.02      105.99     10.58 o 
   0   9   5      116.28      128.79      7.42 o 
   1   9   5      173.21      191.24     16.09 o 
   2   9   5        0.07       -8.63     12.78 o 
   3   9   5      264.66      243.64     18.84 o 
   4   9   5       46.36       48.91      5.07 o 
   5   9   5      679.25      634.68     27.87 o 
   6   9   5      114.06      109.03      9.27 o 
   7   9   5       84.87       78.47      6.96 o 
   8   9   5       55.42       66.22      6.25 o 
  -3  10   5       66.28       61.27      5.96 o 
  -2  10   5        1.38       -3.44     11.91 o 
  -1  10   5      177.31      180.32     17.47 o 
   0  10   5        1.39       -8.30      8.30 o 
   1  10   5      140.31      149.01     11.71 o 
   2  10   5       23.93       32.07      4.82 o 
   3  10   5      180.97      212.49     18.46 o 
   4  10   5      162.85      191.87     17.41 o 
   5  10   5       23.97       38.82      5.34 o 
   6  10   5       63.26       72.14      6.94 o 
   7  10   5       12.87       15.62      5.57 o 
  -1  11   5       66.38       67.79      6.24 o 
   0  11   5       45.25       28.24      7.25 o 
   1  11   5       44.10       45.50      5.15 o 
   2  11   5      258.10      260.50     20.92 o 
   3  11   5       57.92       53.72      5.59 o 
   4  11   5      174.87      178.48     13.39 o 
   5  11   5        0.94       -5.79     13.21 o 
   6  11   5       15.53       -3.59     10.30 o 
   1  12   5       22.07       14.78     14.55 o 
   2  12   5      160.76      148.37     13.29 o 
   3  12   5       45.48       42.62      5.94 o 
   4  12   5       88.25      101.59      8.65 o 
  -5 -10   6       46.56       34.58      5.62 o 
  -4 -10   6       50.43       44.18      5.61 o 
  -3 -10   6       64.39       68.91      6.37 o 
  -2 -10   6       58.79       70.17      6.48 o 
  -1 -10   6      282.04      301.71     22.14 o 
   0 -10   6      109.44      126.67      8.74 o 
   1 -10   6      321.69      349.12     25.19 o 
  -7  -9   6       90.40       89.68      8.93 o 
  -6  -9   6        7.83       -1.01     12.63 o 
  -5  -9   6       93.08      100.01      9.49 o 
  -4  -9   6        3.46       13.19      9.13 o 
  -3  -9   6      209.44      237.96     19.13 o 
  -2  -9   6       35.48       43.74      4.75 o 
  -1  -9   6      264.44      322.39     21.30 o 
   0  -9   6        8.50       11.31      3.72 o 
   1  -9   6      210.38      228.90     18.90 o 
   2  -9   6        0.21       -9.12     12.52 o 
   3  -9   6      149.87      200.56     19.93 o 
  -7  -8   6      224.51      191.52     15.22 o 
  -6  -8   6        9.35        3.97      7.57 o 
  -5  -8   6      575.33      531.68     27.00 o 
  -4  -8   6       20.27        2.68     13.31 o 
  -3  -8   6      731.59      704.79     28.26 o 
  -2  -8   6      105.16      109.83     10.27 o 
  -1  -8   6      248.22      218.89     17.28 o 
   0  -8   6       76.63       88.59      8.71 o 
   1  -8   6       11.66       14.24     10.68 o 
   2  -8   6        1.56       13.97     10.79 o 
   3  -8   6       17.52       15.55      4.77 o 
   4  -8   6        4.85       15.23     14.11 o 
  -8  -7   6        0.47       -8.14     15.18 o 
  -7  -7   6      109.13       94.29      8.74 o 
  -6  -7   6       24.61        4.93     13.60 o 
  -5  -7   6      586.02      618.72     26.67 o 
  -4  -7   6       29.16       27.80      4.70 o 
  -3  -7   6      627.42      622.66     24.75 o 
  -2  -7   6        1.29       -3.04     11.17 o 
  -1  -7   6      184.20      198.72     15.91 o 
   0  -7   6       95.56       98.35      6.77 o 
   1  -7   6       69.71       80.70      7.27 o 
   2  -7   6      133.31      130.26     11.65 o 
   3  -7   6        8.44        2.94     10.17 o 
   4  -7   6      151.07      141.64     11.90 o 
   5  -7   6       18.58       11.65     14.74 o 
  -8  -6   6       39.43       41.97      5.74 o 
  -7  -6   6        1.35      -12.13     13.78 o 
  -6  -6   6      393.58      407.41     23.44 o 
  -5  -6   6       42.07       43.18      4.99 o 
  -4  -6   6      204.60      209.92     16.58 o 
  -3  -6   6      200.73      209.74     15.40 o 
  -2  -6   6        2.76       -2.71      9.35 o 
  -1  -6   6      259.68      284.30     16.61 o 
   0  -6   6      104.90      142.37      8.09 o 
   1  -6   6       26.97       23.30      3.96 o 
   2  -6   6       11.58       10.31     10.31 o 
   3  -6   6       35.32       34.40      4.57 o 
   4  -6   6       71.82       78.17      6.86 o 
   5  -6   6       40.01       41.03      5.06 o 
   6  -6   6       58.13       48.70      5.81 o 
  -9  -5   6        8.48      -17.64     17.64 o 
  -8  -5   6       34.60       23.58      5.79 o 
  -7  -5   6        1.48       -5.71     11.91 o 
  -6  -5   6      135.32      127.71     11.60 o 
  -5  -5   6        2.16       -6.80     11.27 o 
  -4  -5   6      248.74      251.65     17.93 o 
  -3  -5   6       55.22       62.60      5.82 o 
  -2  -5   6      476.77      521.42     20.33 o 
  -1  -5   6      884.22      872.32     24.79 o 
   0  -5   6       52.65       54.31      3.42 o 
   1  -5   6     1718.93     1791.24     35.86 o 
   2  -5   6       46.43       42.18      4.34 o 
   3  -5   6     1011.64     1011.57     29.72 o 
   4  -5   6       10.37        8.03      5.78 o 
   5  -5   6      167.38      176.38     12.09 o 
   6  -5   6        0.21        4.33     11.13 o 
   7  -5   6       51.62       61.18      6.21 o 
  -9  -4   6       19.89       22.72      5.71 o 
  -8  -4   6       27.05       34.50      5.42 o 
  -7  -4   6       49.73       47.74      5.41 o 
  -6  -4   6        5.36        6.68     10.89 o 
  -5  -4   6      141.38      136.20     10.57 o 
  -4  -4   6      164.69      149.53     14.39 o 
  -3  -4   6      315.57      332.51     16.97 o 
  -2  -4   6      330.74      328.10     11.54 o 
  -1  -4   6       10.58       18.78      2.26 o 
   0  -4   6      124.37      123.89      9.33 o 
   1  -4   6      601.94      593.49     20.67 o 
   2  -4   6      144.42      144.69     13.06 o 
   3  -4   6     1163.04     1222.52     31.23 o 
   4  -4   6       70.67       99.77      9.47 o 
   5  -4   6      430.06      442.58     22.48 o 
   6  -4   6        4.20       17.93     12.21 o 
   7  -4   6       76.36       69.35      6.41 o 
  -9  -3   6       45.80       50.51      6.13 o 
  -8  -3   6       24.52       37.13      5.39 o 
  -7  -3   6      171.36      161.64     12.12 o 
  -6  -3   6      207.52      178.67     12.60 o 
  -5  -3   6     1260.70     1326.03     33.06 o 
  -4  -3   6       44.20       38.59      4.31 o 
  -3  -3   6     2980.09     3123.12     50.76 o 
  -2  -3   6      871.26      901.85     23.52 o 
  -1  -3   6     3000.98     3131.85     52.02 o 
   0  -3   6      523.87      544.08     21.05 o 
   1  -3   6     1242.89     1259.86     18.74 o 
   2  -3   6       11.63       10.23      5.80 o 
   3  -3   6       11.56       13.93      3.64 o 
   4  -3   6        2.31      -10.97     10.97 o 
   5  -3   6        4.85        9.70      9.70 o 
   6  -3   6       14.08        9.95      4.64 o 
   7  -3   6        1.09      -13.50     13.50 o 
   8  -3   6        2.22        1.13     13.81 o 
  -9  -2   6        5.07      -16.94     16.94 o 
  -8  -2   6        0.24       18.34     12.40 o 
  -7  -2   6      197.02      200.68     18.23 o 
  -6  -2   6        3.05       14.00     10.90 o 
  -5  -2   6      995.42      982.60     29.04 o 
  -4  -2   6       12.37       19.18      3.82 o 
  -3  -2   6      186.42      196.92      8.93 o 
  -2  -2   6        1.77        5.15      3.14 o 
  -1  -2   6      860.68      836.33     21.54 o 
   0  -2   6      829.83      783.08     17.97 o 
   1  -2   6     1666.08     1694.31     24.54 o 
   2  -2   6      589.20      461.93     88.40 o 
   3  -2   6      578.86      561.91     44.71 o 
   4  -2   6        4.93        1.22      9.73 o 
   5  -2   6       12.50        7.40      7.63 o 
   6  -2   6       42.69       43.37      4.76 o 
   7  -2   6       39.40       29.64      5.18 o 
   8  -2   6       11.05        4.34     15.10 o 
  -9  -1   6        8.94       17.33     15.26 o 
  -8  -1   6        0.62       16.25     11.76 o 
  -7  -1   6      169.96      160.55     13.27 o 
  -6  -1   6      294.42      331.09     19.75 o 
  -5  -1   6       93.68       88.89      7.87 o 
  -4  -1   6      798.21      833.44     17.07 o 
  -3  -1   6      207.46      200.02      9.36 o 
  -2  -1   6      191.78      133.78      8.82 o 
  -1  -1   6      511.09      495.19     15.98 o 
   0  -1   6       10.36       -1.68      4.58 o 
   1  -1   6      211.23      232.18      8.37 o 
   2  -1   6      182.64      132.50     10.52 o 
   3  -1   6      146.08      146.35      8.34 o 
   4  -1   6      256.84      261.38     14.76 o 
   5  -1   6      158.93      268.92     17.31 o 
   6  -1   6       33.60       30.76      4.67 o 
   7  -1   6        4.44       -5.74     11.47 o 
   8  -1   6       50.79       52.36      5.97 o 
  -9   0   6        7.49       -0.09     16.49 o 
  -8   0   6       78.08       77.85      7.50 o 
  -7   0   6        1.04       -4.77     12.19 o 
  -6   0   6      108.93      106.17      9.02 o 
  -5   0   6       88.61       91.69      7.46 o 
  -4   0   6      225.07      243.65     15.88 o 
  -3   0   6      170.22      201.22      8.81 o 
  -2   0   6     2863.04     2786.43     26.00 o 
  -1   0   6       30.23       24.30      2.04 o 
   0   0   6     3662.05     3605.88     46.37 o 
   1   0   6      694.81      742.26     32.28 o 
   2   0   6     1838.57     1434.16    337.67 o 
   3   0   6      304.04      310.95     25.62 o 
   4   0   6      100.48      105.40     13.70 o 
   5   0   6      236.85      261.12     16.39 o 
   6   0   6       46.98       51.70      4.85 o 
   7   0   6       62.49       65.00      6.46 o 
   8   0   6        1.18        8.63      9.02 o 
   9   0   6       34.08       37.01      5.88 o 
  -8   1   6       22.08       26.16      5.46 o 
  -7   1   6       56.25       48.53      5.62 o 
  -6   1   6       14.03       13.54     13.38 o 
  -5   1   6       38.03       56.36      5.38 o 
  -4   1   6      618.52      623.99     22.52 o 
  -3   1   6      203.89      201.46      9.82 o 
  -2   1   6     1183.44     1207.90     49.98 o 
  -1   1   6     2282.46     2299.68    114.58 o 
   0   1   6     1145.09     1155.25     16.07 o 
   1   1   6     1486.68     1446.32     17.87 o 
   2   1   6      952.92      907.42     72.60 o 
   3   1   6     1805.34     1747.21     84.30 o 
   4   1   6       88.09       86.52      4.96 o 
   5   1   6      775.17      815.44     24.93 o 
   6   1   6       94.94       92.70      8.25 o 
   7   1   6       86.17       91.64      9.07 o 
   8   1   6        0.12      -13.76     13.76 o 
   9   1   6        4.24        9.28     10.12 o 
  -8   2   6       17.53       17.30     14.91 o 
  -7   2   6       38.37       29.07      5.04 o 
  -6   2   6        1.41        8.14      4.29 o 
  -5   2   6        3.60       -6.16     10.67 o 
  -4   2   6      462.76      515.64     20.54 o 
  -3   2   6     1300.81     1301.22     20.04 o 
  -2   2   6      969.21      970.64     63.77 o 
  -1   2   6     3037.57     2978.48     26.54 o 
   0   2   6     1627.21     1779.30     74.50 o 
   1   2   6     1781.76     1827.67     61.83 o 
   2   2   6        7.51        9.85      4.91 o 
   3   2   6      931.24      855.30     27.36 o 
   4   2   6        0.28        2.46      6.55 o 
   5   2   6      761.61      764.02     25.15 o 
   6   2   6        3.85        2.18     11.13 o 
   7   2   6      318.37      316.22     19.30 o 
   8   2   6        0.50        0.99     12.65 o 
   9   2   6       63.34       59.10      6.25 o 
  -8   3   6       27.21       21.51      5.65 o 
  -7   3   6        4.97       -1.22     13.52 o 
  -6   3   6       20.57       19.73      4.70 o 
  -5   3   6      297.85      324.84     20.33 o 
  -4   3   6      151.19      136.66     10.40 o 
  -3   3   6     1325.61     1316.59     30.02 o 
  -2   3   6       73.01       87.37      7.36 o 
  -1   3   6     1424.45     1356.68     27.21 o 
   0   3   6      263.29      301.01      9.80 o 
   1   3   6     1517.84     1490.05     19.25 o 
   2   3   6      848.70      820.71     15.92 o 
   3   3   6     1076.12     1053.06     57.92 o 
   4   3   6       55.17       52.64      3.75 o 
   5   3   6      241.69      263.54     17.01 o 
   6   3   6      343.04      311.23     20.09 o 
   7   3   6       40.55       38.07      5.19 o 
   8   3   6      113.22      117.23     11.72 o 
   9   3   6       42.68       46.11      5.71 o 
  -7   4   6       32.78       36.76      5.71 o 
  -6   4   6        0.52        9.95     10.19 o 
  -5   4   6      159.49      167.28     15.92 o 
  -4   4   6      198.48      242.34     16.47 o 
  -3   4   6      568.55      544.21     21.74 o 
  -2   4   6       94.83       93.69      8.35 o 
  -1   4   6      739.40      793.54     24.51 o 
   0   4   6      574.57      624.50     13.71 o 
   1   4   6      113.63       99.97      7.72 o 
   2   4   6     1260.93     1346.61     19.58 o 
   3   4   6      333.98      324.56     23.87 o 
   4   4   6     2453.24     2412.30     40.25 o 
   5   4   6       31.45       34.21      4.36 o 
   6   4   6     1132.47     1144.74     32.09 o 
   7   4   6        0.05       13.61     12.13 o 
   8   4   6       69.60       71.18      6.68 o 
   9   4   6        7.39        1.07     14.46 o 
  -7   5   6       22.48       13.60      5.98 o 
  -6   5   6       91.80      101.06      9.44 o 
  -5   5   6        3.72        1.80     12.49 o 
  -4   5   6        7.71       -3.33     11.58 o 
  -3   5   6       35.15      149.23     11.02 o 
  -2   5   6       90.93       73.18      6.82 o 
  -1   5   6       65.45       69.82      6.48 o 
   0   5   6      292.16      227.20     17.76 o 
   1   5   6      110.49      111.77      6.60 o 
   2   5   6      284.46      288.24     10.57 o 
   3   5   6      109.21      119.32      8.73 o 
   4   5   6     1709.62     1763.09     35.87 o 
   5   5   6      427.73      410.68     20.93 o 
   6   5   6      588.13      605.75     25.71 o 
   7   5   6        5.04        4.74     12.06 o 
   8   5   6       86.79       93.93      8.19 o 
   9   5   6       11.80       20.66      5.56 o 
  -6   6   6      102.30       79.60      7.49 o 
  -5   6   6       66.43       51.96      5.25 o 
  -4   6   6      186.34      180.53     12.15 o 
  -3   6   6      121.09      144.35     14.11 o 
  -2   6   6      461.11      446.86     20.78 o 
  -1   6   6        0.37        4.66      9.83 o 
   0   6   6      594.29      648.72     15.70 o 
   1   6   6      263.23      236.49     15.90 o 
   2   6   6     1673.74     1723.97     34.64 o 
   3   6   6     2080.86     2021.40     37.70 o 
   4   6   6      783.29      775.45     26.31 o 
   5   6   6      732.75      766.30     27.06 o 
   6   6   6       42.33       45.77      5.46 o 
   7   6   6      162.80      167.46     12.48 o 
   8   6   6       23.95       -7.88     15.62 o 
   9   6   6       81.87       87.31      8.21 o 
  -6   7   6       20.99       12.35     14.91 o 
  -5   7   6        1.96       -7.85     13.96 o 
  -4   7   6      207.16      231.82     19.80 o 
  -3   7   6       17.30        0.91     12.67 o 
  -2   7   6      231.01      206.76     17.61 o 
  -1   7   6        6.19        9.17      9.67 o 
   0   7   6       84.09      122.80      6.74 o 
   1   7   6      758.37      782.69     25.79 o 
   2   7   6       84.02       97.55      8.80 o 
   3   7   6     1746.11     1752.07     36.98 o 
   4   7   6       25.37       31.82      4.17 o 
   5   7   6      363.26      391.74     21.08 o 
   6   7   6       51.09       41.96      5.33 o 
   7   7   6      245.74      242.16     21.00 o 
   8   7   6        2.79       -2.20     13.56 o 
   9   7   6       39.64       22.80     17.64 o 
  -5   8   6       76.28       67.37      6.46 o 
  -4   8   6       18.42       17.82     12.69 o 
  -3   8   6      213.30      217.29     18.72 o 
  -2   8   6       10.71       13.94     12.44 o 
  -1   8   6      241.44      243.88     18.20 o 
   0   8   6        0.43        4.05      6.65 o 
   1   8   6      675.13      753.51     26.55 o 
   2   8   6      248.32      246.46     17.09 o 
   3   8   6      242.20      230.64     17.71 o 
   4   8   6      115.89      117.24     10.69 o 
   5   8   6      337.09      328.16     20.79 o 
   6   8   6       14.90       20.65      4.96 o 
   7   8   6      126.08      116.26     10.24 o 
   8   8   6       28.97       37.71      5.73 o 
  -4   9   6       18.41        1.15     14.84 o 
  -3   9   6       91.92      122.35      9.86 o 
  -2   9   6        7.54        4.11     12.48 o 
  -1   9   6      405.63      412.82     23.05 o 
   0   9   6        4.53        9.23      3.73 o 
   1   9   6      211.09      224.34     17.06 o 
   2   9   6        2.86        0.97     11.42 o 
   3   9   6      103.14      116.96     10.52 o 
   4   9   6       70.10       97.36      8.47 o 
   5   9   6      357.26      340.58     22.80 o 
   6   9   6      228.84      211.33     20.21 o 
   7   9   6       21.93       13.66     14.76 o 
   8   9   6       84.81       98.97      9.26 o 
  -3  10   6       17.79        1.10     14.83 o 
  -2  10   6      150.34      166.73     13.15 o 
  -1  10   6       94.08       97.66      9.09 o 
   0  10   6      235.86      264.04     14.54 o 
   1  10   6       49.86       53.48      5.22 o 
   2  10   6       66.63       67.52      6.57 o 
   3  10   6       89.46       78.81      6.86 o 
   4  10   6      183.80      175.92     13.29 o 
   5  10   6        3.87       -3.12     11.95 o 
   6  10   6      123.02      142.63     12.08 o 
   7  10   6       36.92       36.28      6.15 o 
  -1  11   6        8.11       -8.69     13.77 o 
   0  11   6       91.77       93.69      5.96 o 
   1  11   6        4.04        5.63     13.95 o 
   2  11   6      271.77      265.19     22.25 o 
   3  11   6       10.42       -1.13     13.73 o 
   4  11   6      193.44      196.92     19.57 o 
   5  11   6      113.36      125.17     10.66 o 
   6  11   6       39.65       30.94      6.13 o 
   2  12   6       30.43       31.38      5.73 o 
   3  12   6      173.97      169.37     13.90 o 
  -4 -10   7        1.86        3.57     13.21 o 
  -3 -10   7       38.39       39.05      5.60 o 
  -2 -10   7        4.08       17.46     12.55 o 
  -1 -10   7       20.10       10.56     14.51 o 
   0 -10   7        3.05        3.43     13.24 o 
  -6  -9   7        8.21       20.25     14.90 o 
  -5  -9   7       50.25       55.18      5.63 o 
  -4  -9   7        0.10       10.85     13.47 o 
  -3  -9   7      226.26      241.77     19.20 o 
  -2  -9   7       26.62       32.35      4.76 o 
  -1  -9   7      253.50      260.10     20.33 o 
   0  -9   7      193.11      195.90     10.70 o 
   1  -9   7       42.86       41.73      5.17 o 
   2  -9   7      155.27      160.38     14.29 o 
  -7  -8   7        4.23        1.18     14.38 o 
  -6  -8   7      112.40       98.82      9.73 o 
  -5  -8   7        6.39       16.33      4.89 o 
  -4  -8   7      202.79      202.56     18.46 o 
  -3  -8   7       53.24       49.66      5.50 o 
  -2  -8   7      108.62       97.52      8.44 o 
  -1  -8   7       17.18       21.69      4.53 o 
   0  -8   7       50.88       59.75      4.03 o 
   1  -8   7        5.22        9.01      9.71 o 
   2  -8   7       39.63       39.26      5.17 o 
   3  -8   7       46.20       41.46      5.34 o 
  -7  -7   7      236.85      205.24     15.31 o 
  -6  -7   7      159.86      161.27     12.68 o 
  -5  -7   7      346.51      289.46     22.52 o 
  -4  -7   7      552.90      539.41     26.09 o 
  -3  -7   7       24.87       17.41     12.71 o 
  -2  -7   7      711.64      669.39     25.93 o 
  -1  -7   7      116.92       93.51      8.41 o 
   0  -7   7      348.16      347.39     13.51 o 
   1  -7   7        2.60       10.78     10.09 o 
   2  -7   7      133.17      135.58     10.79 o 
   3  -7   7        7.17        8.61      8.44 o 
   4  -7   7       52.46       29.28      5.72 o 
  -8  -6   7       90.42      103.62      8.55 o 
  -7  -6   7       75.83       72.69      7.05 o 
  -6  -6   7      323.85      302.89     21.31 o 
  -5  -6   7      255.98      251.58     18.67 o 
  -4  -6   7      210.30      208.60     16.36 o 
  -3  -6   7      234.70      217.03     16.74 o 
  -2  -6   7       55.44       57.97      5.52 o 
  -1  -6   7        6.13       11.96      9.73 o 
   0  -6   7      107.86      118.70      6.78 o 
   1  -6   7      215.90      212.92     16.37 o 
   2  -6   7      277.87      289.20     17.69 o 
   3  -6   7      461.75      419.09     23.73 o 
   4  -6   7       41.44       44.82      5.05 o 
   5  -6   7       68.98       57.68      5.90 o 
  -8  -5   7      229.44      244.43     22.30 o 
  -7  -5   7       28.70       34.03      5.56 o 
  -6  -5   7      251.93      263.34     19.06 o 
  -5  -5   7      253.86      278.06     18.51 o 
  -4  -5   7       88.80       93.61      8.04 o 
  -3  -5   7      398.74      368.28     19.61 o 
  -2  -5   7       41.72       41.77      4.24 o 
  -1  -5   7        3.82        9.58      9.11 o 
   0  -5   7       98.99       96.88      5.69 o 
   1  -5   7       66.62       60.84      5.57 o 
   2  -5   7      411.51      376.37     19.23 o 
   3  -5   7      238.70      230.64     17.74 o 
   4  -5   7      102.58       95.65      8.83 o 
   5  -5   7       67.54       73.77      7.08 o 
   6  -5   7        5.42       -8.96     13.56 o 
  -8  -4   7       48.69       44.04      6.06 o 
  -7  -4   7        4.09      -12.84     12.84 o 
  -6  -4   7       24.84       17.15     13.74 o 
  -5  -4   7       47.50       44.57      5.10 o 
  -4  -4   7       19.35       20.74      4.23 o 
  -3  -4   7      636.66      664.98     23.35 o 
  -2  -4   7        1.35       -0.63     10.05 o 
  -1  -4   7     1633.73     1658.06     33.25 o 
   0  -4   7      143.75      154.41      9.06 o 
   1  -4   7     1085.72     1186.22     28.59 o 
   2  -4   7      254.17      251.73     16.44 o 
   3  -4   7       18.99       15.72     11.66 o 
   4  -4   7      158.45      155.66     11.45 o 
   5  -4   7       16.50       26.03      4.86 o 
   6  -4   7       86.04       75.35      7.05 o 
   7  -4   7        7.62       10.66     14.94 o 
  -9  -3   7       41.15       16.64     16.55 o 
  -8  -3   7        1.05      -13.64     13.64 o 
  -7  -3   7       57.85       53.77      5.66 o 
  -6  -3   7       38.53       43.82      4.82 o 
  -5  -3   7      342.63      355.18     19.42 o 
  -4  -3   7       60.27       57.78      5.60 o 
  -3  -3   7      547.68      567.73     22.08 o 
  -2  -3   7      237.49      225.51     10.13 o 
  -1  -3   7      960.74      940.79     19.85 o 
   0  -3   7      844.08      847.50     16.47 o 
   1  -3   7      784.45      781.42     22.99 o 
   2  -3   7      585.57      566.98     21.30 o 
   3  -3   7      216.05      201.56     16.49 o 
   4  -3   7      380.60      406.44     20.95 o 
   5  -3   7       79.97       80.43      6.97 o 
   6  -3   7      116.71       92.49      8.81 o 
   7  -3   7       10.24       14.36     13.65 o 
  -9  -2   7       33.55       39.03      6.08 o 
  -8  -2   7       25.02       18.64      5.88 o 
  -7  -2   7       89.19       95.05      8.05 o 
  -6  -2   7      227.60      232.44     18.60 o 
  -5  -2   7      338.42      321.73     19.75 o 
  -4  -2   7     1356.48     1367.42     32.22 o 
  -3  -2   7      794.06      823.49     24.28 o 
  -2  -2   7     2670.12     2746.98     86.74 o 
  -1  -2   7     1433.43     1522.04     20.63 o 
   0  -2   7      721.72      740.39     14.90 o 
   1  -2   7       23.36       23.54      2.31 o 
   2  -2   7      101.62       88.08     18.37 o 
   3  -2   7      114.65      120.48      8.97 o 
   4  -2   7      283.30      237.54     16.77 o 
   5  -2   7      110.39      114.76      9.99 o 
   6  -2   7      106.42      115.80     11.12 o 
   7  -2   7       18.87        9.54      9.29 o 
   8  -2   7       70.82       58.26      6.02 o 
  -8  -1   7       35.09       45.73      5.63 o 
  -7  -1   7       11.87       12.87     13.50 o 
  -6  -1   7      258.55      285.71     19.25 o 
  -5  -1   7       46.02       35.99      4.93 o 
  -4  -1   7     1134.30     1152.71     29.62 o 
  -3  -1   7       13.74        8.64      4.36 o 
  -2  -1   7     3181.12     3174.37     29.66 o 
  -1  -1   7      245.46      303.01     17.22 o 
   0  -1   7     1613.92     1679.10     34.89 o 
   1  -1   7       22.16       16.22      6.60 o 
   2  -1   7      386.52      341.51     54.80 o 
   3  -1   7       94.67       96.51      8.46 o 
   4  -1   7       50.88       52.34      4.79 o 
   5  -1   7      174.37      204.43     14.65 o 
   6  -1   7       22.91       12.20     10.88 o 
   7  -1   7      173.38      154.40     13.17 o 
   8  -1   7        0.41      -10.34     14.78 o 
  -8   0   7       41.97       43.88      6.23 o 
  -7   0   7        3.31        7.16     13.16 o 
  -6   0   7       24.98       33.10      4.78 o 
  -5   0   7       82.03       77.26      7.66 o 
  -4   0   7      263.50      262.86     16.65 o 
  -3   0   7       26.01       29.45      2.56 o 
  -2   0   7     1380.45     1385.97     19.92 o 
  -1   0   7       98.31       89.60      7.02 o 
   0   0   7     1102.30     1086.50     24.27 o 
   1   0   7      162.52      135.19      7.87 o 
   2   0   7      536.35      427.31    107.28 o 
   3   0   7      557.84      510.79     63.91 o 
   4   0   7       51.45       50.39      4.68 o 
   5   0   7      551.51      614.81     23.30 o 
   6   0   7       38.00       35.23      4.62 o 
   7   0   7      124.44      148.15     11.10 o 
   8   0   7       12.95       11.95      8.20 o 
  -8   1   7       33.80       47.56      5.80 o 
  -7   1   7      187.10      176.78     13.63 o 
  -6   1   7       35.17       47.49      4.93 o 
  -5   1   7       37.67       49.93      4.96 o 
  -4   1   7      172.97      180.38     14.76 o 
  -3   1   7      307.87      299.42     16.60 o 
  -2   1   7        1.52        2.43      7.11 o 
  -1   1   7     1936.94     1989.78     84.47 o 
   0   1   7        8.72       11.93      2.65 o 
   1   1   7      622.30      608.66     13.53 o 
   2   1   7      263.75      257.45     21.95 o 
   3   1   7      493.35      469.13     12.96 o 
   4   1   7      305.58      306.06     17.26 o 
   5   1   7      895.25      899.24     27.91 o 
   6   1   7       34.69       30.72      4.80 o 
   7   1   7      189.32      198.36     18.83 o 
   8   1   7        1.28        9.67     13.07 o 
   9   1   7       11.29       21.60     15.91 o 
  -8   2   7       21.05       34.22      5.68 o 
  -7   2   7       51.98       57.01      5.53 o 
  -6   2   7       11.61       12.83      4.72 o 
  -5   2   7      249.80      247.53     18.24 o 
  -4   2   7      179.04      182.14     16.02 o 
  -3   2   7      710.50      713.70     23.06 o 
  -2   2   7       40.58       47.02      3.15 o 
  -1   2   7      450.56      451.67     12.35 o 
   0   2   7       60.07       62.21      3.79 o 
   1   2   7      733.78      686.29     30.22 o 
   2   2   7     1442.34     1403.51     79.28 o 
   3   2   7     1370.26     1265.98     35.65 o 
   4   2   7      828.55      846.52     25.58 o 
   5   2   7      228.12      246.20     17.56 o 
   6   2   7      363.54      318.98     21.09 o 
   7   2   7        0.87       -9.18     12.79 o 
   8   2   7       62.71       70.50      6.79 o 
   9   2   7       26.34       26.77      6.23 o 
  -8   3   7        0.38       -7.79     14.93 o 
  -7   3   7        0.92       13.41      8.97 o 
  -6   3   7        0.15       -3.77     12.32 o 
  -5   3   7       99.75      103.02      9.96 o 
  -4   3   7      286.51      294.65     18.80 o 
  -3   3   7      306.65      320.70     17.78 o 
  -2   3   7       26.40       51.02      4.49 o 
  -1   3   7      190.30      206.25      9.11 o 
   0   3   7       18.20       94.84      9.99 o 
   1   3   7       93.08       91.59      6.75 o 
   2   3   7      436.36      372.55     12.87 o 
   3   3   7      422.32      422.53     23.21 o 
   4   3   7      676.55      724.90     23.66 o 
   5   3   7       73.84       83.12      7.60 o 
   6   3   7      336.12      326.11     20.16 o 
   7   3   7        0.82        0.00      8.64 o 
   8   3   7       50.73       68.68      6.44 o 
   9   3   7       14.13       15.49     14.85 o 
  -7   4   7      139.83      141.42     13.24 o 
  -6   4   7       17.64       14.55     13.14 o 
  -5   4   7       76.62       77.87      7.23 o 
  -4   4   7      144.38      167.22     15.87 o 
  -3   4   7       15.91       16.07      4.10 o 
  -2   4   7      398.85      366.81     18.50 o 
  -1   4   7       82.24       82.55      7.76 o 
   0   4   7     1672.02     1645.80     22.64 o 
   1   4   7       97.63       96.78      5.56 o 
   2   4   7     1160.69     1123.51     35.62 o 
   3   4   7       64.20       50.92      4.92 o 
   4   4   7      893.47      918.19     27.37 o 
   5   4   7      262.90      360.32     19.23 o 
   6   4   7      413.85      462.03     22.63 o 
   7   4   7        6.43        9.46     12.83 o 
   8   4   7       51.16       56.64      5.82 o 
   9   4   7       57.71       64.25      6.33 o 
  -7   5   7        7.45       18.74     13.62 o 
  -6   5   7      147.41      150.87     12.69 o 
  -5   5   7        0.84       -0.92     13.05 o 
  -4   5   7        6.12       -8.70     11.52 o 
  -3   5   7        1.34        0.13     10.44 o 
  -2   5   7       50.50       59.07      5.74 o 
  -1   5   7        0.44       24.28      3.72 o 
   0   5   7      412.02      419.64     13.36 o 
   1   5   7       45.74       61.85      5.42 o 
   2   5   7      427.54      396.49     18.68 o 
   3   5   7      300.67      308.32     17.18 o 
   4   5   7      415.03      469.59     21.00 o 
   5   5   7      475.05      456.45     22.32 o 
   6   5   7      113.25      124.96     10.61 o 
   7   5   7      150.73      138.23     11.71 o 
   8   5   7       30.24       24.79      5.60 o 
   9   5   7       53.08       50.24      6.52 o 
  -6   6   7       14.42        2.50     15.66 o 
  -5   6   7       41.48       43.81      5.15 o 
  -4   6   7       39.68       42.68      4.81 o 
  -3   6   7      115.78      125.16     10.75 o 
  -2   6   7      308.89      282.24     19.02 o 
  -1   6   7      247.74      240.97     16.83 o 
   0   6   7      378.06      388.67     13.66 o 
   1   6   7      172.19      169.01     14.83 o 
   2   6   7      237.30      252.04     16.92 o 
   3   6   7      212.04      220.54     16.32 o 
   4   6   7        0.29       12.48      4.02 o 
   5   6   7       32.70       31.73      4.60 o 
   6   6   7       34.59       18.45     13.17 o 
   7   6   7      240.74      240.07     20.34 o 
   8   6   7        8.12       17.18     14.37 o 
   9   6   7      104.14      117.69     11.53 o 
  -5   7   7        2.53      -12.54     12.54 o 
  -4   7   7        5.25       17.04      4.57 o 
  -3   7   7      223.83      224.35     17.80 o 
  -2   7   7       22.03       30.48      4.57 o 
  -1   7   7      452.64      411.97     21.98 o 
   0   7   7      202.51      203.24     11.90 o 
   1   7   7     1231.55     1284.74     32.99 o 
   2   7   7      319.84      359.23     19.61 o 
   3   7   7      581.83      560.22     23.98 o 
   4   7   7      101.90       86.74      8.32 o 
   5   7   7       72.46       63.34      5.82 o 
   6   7   7        6.01       -9.77     13.29 o 
   7   7   7      111.21      113.89     10.24 o 
   8   7   7       79.54       99.77      9.73 o 
  -4   8   7       23.17       20.28      5.29 o 
  -3   8   7      146.81      126.52     11.87 o 
  -2   8   7      181.27      213.58     17.22 o 
  -1   8   7      474.96      456.23     24.47 o 
   0   8   7      147.61      159.80     10.85 o 
   1   8   7      599.25      607.27     24.79 o 
   2   8   7       83.50       81.82      7.72 o 
   3   8   7      100.41      109.81     10.21 o 
   4   8   7       41.80       41.96      4.79 o 
   5   8   7      234.24      252.05     18.96 o 
   6   8   7       98.44      103.46      9.36 o 
   7   8   7       31.53       21.26      5.71 o 
   8   8   7       67.11       67.42      6.54 o 
  -3   9   7       42.15       46.85      5.30 o 
  -2   9   7      204.49      204.56     20.41 o 
  -1   9   7      276.59      294.01     21.02 o 
   0   9   7      350.17      354.04     15.52 o 
   1   9   7      211.30      212.50     17.50 o 
   2   9   7       52.22       52.11      5.55 o 
   3   9   7       64.85       70.56      7.00 o 
   4   9   7      128.85      154.91     11.75 o 
   5   9   7       12.48       17.53     14.03 o 
   6   9   7      277.14      308.59     21.66 o 
   7   9   7       26.44       15.53     13.65 o 
  -2  10   7      232.27      230.75     20.97 o 
  -1  10   7        3.33       19.10      4.91 o 
   0  10   7      256.83      288.12     14.85 o 
   1  10   7        7.54        6.27     11.67 o 
   2  10   7      145.30      189.01     13.37 o 
   3  10   7       91.45       98.21      8.91 o 
   4  10   7      162.96      215.35     18.37 o 
   5  10   7       14.19       19.13     13.17 o 
   6  10   7       43.23       52.18      6.05 o 
   7  10   7       75.12       70.51      6.71 o 
   0  11   7       27.95       41.25      9.94 o 
   1  11   7       41.35       44.92      5.53 o 
   2  11   7      126.54      137.90     11.99 o 
   3  11   7      110.90      114.75     10.06 o 
   4  11   7       62.72       54.46      5.88 o 
   5  11   7      164.26      156.00     14.06 o 
  -5  -9   8       32.22       38.95      5.49 o 
  -4  -9   8       71.30       79.22      7.84 o 
  -3  -9   8        6.15      -14.15     14.15 o 
  -2  -9   8       84.77       80.03      7.92 o 
  -1  -9   8        2.67      -12.52     12.98 o 
   0  -9   8       94.18       95.67      7.10 o 
   1  -9   8       25.64       37.97      4.84 o 
  -6  -8   8        5.96       14.14     13.85 o 
  -5  -8   8        7.97       12.15     12.71 o 
  -4  -8   8       54.00       58.62      5.73 o 
  -3  -8   8        5.30        0.96     12.10 o 
  -2  -8   8      238.45      226.29     20.32 o 
  -1  -8   8        7.17       11.97      4.36 o 
   0  -8   8      210.45      213.66     19.67 o 
   1  -8   8        0.42       -2.15     11.38 o 
   2  -8   8       40.95       39.23      5.39 o 
   3  -8   8        0.56      -13.08     13.08 o 
  -7  -7   8       25.38       16.80     14.80 o 
  -6  -7   8       69.11       92.22      9.16 o 
  -5  -7   8       82.73       70.33      6.47 o 
  -4  -7   8      146.59      162.48     11.34 o 
  -3  -7   8       73.69       61.42      5.85 o 
  -2  -7   8      180.54      178.37     17.16 o 
  -1  -7   8      103.20      116.62     10.07 o 
   0  -7   8      131.96      115.99      7.08 o 
   1  -7   8        8.90       17.62      4.09 o 
   2  -7   8      167.67      165.74     11.83 o 
   3  -7   8       45.44       43.68      5.40 o 
   4  -7   8       14.98       18.95     14.11 o 
  -7  -6   8       12.79       12.06      8.34 o 
  -6  -6   8       63.93       62.21      6.19 o 
  -5  -6   8       12.21       14.34      4.89 o 
  -4  -6   8      118.33      113.97     10.70 o 
  -3  -6   8      396.87      397.29     21.84 o 
  -2  -6   8      326.64      298.36     18.98 o 
  -1  -6   8      183.84      215.51     16.13 o 
   0  -6   8      399.08      405.17     15.12 o 
   1  -6   8      127.60      121.56     10.29 o 
   2  -6   8       39.30       42.64      4.78 o 
   3  -6   8      242.01      258.59     19.69 o 
   4  -6   8       14.73        5.41     13.97 o 
   5  -6   8       23.81       23.01      5.20 o 
  -8  -5   8       82.20       81.31      8.01 o 
  -7  -5   8       21.40       17.24      5.41 o 
  -6  -5   8      127.63      130.93     11.58 o 
  -5  -5   8       47.34       47.30      5.22 o 
  -4  -5   8       65.92       58.47      5.42 o 
  -3  -5   8      375.85      369.37     20.11 o 
  -2  -5   8       67.17       61.66      5.42 o 
  -1  -5   8      756.12      731.62     25.16 o 
   0  -5   8        6.65        7.83      6.65 o 
   1  -5   8      838.11      837.77     27.39 o 
   2  -5   8      191.25      166.65     15.93 o 
   3  -5   8       56.99       54.43      5.37 o 
   4  -5   8      119.10      120.61     10.74 o 
   5  -5   8       10.69       14.47      4.77 o 
   6  -5   8       47.37       36.96      5.78 o 
  -8  -4   8        4.43      -13.22     16.01 o 
  -7  -4   8      105.51      114.94     10.24 o 
  -6  -4   8        3.00      -12.78     12.78 o 
  -5  -4   8      273.58      265.78     18.61 o 
  -4  -4   8       16.52       -2.30     11.43 o 
  -3  -4   8      477.69      483.08     21.31 o 
  -2  -4   8       10.44        6.40     11.06 o 
  -1  -4   8      890.36      885.78     26.32 o 
   0  -4   8      269.40      265.09     13.81 o 
   1  -4   8      331.44      350.25     18.02 o 
   2  -4   8      315.85      301.92     19.13 o 
   3  -4   8        2.48      -10.67     10.67 o 
   4  -4   8      151.67      181.40     16.38 o 
   5  -4   8        5.67       11.06     12.53 o 
   6  -4   8      170.64      132.10     10.23 o 
  -8  -3   8        6.49        8.56     13.86 o 
  -7  -3   8       29.56        7.37     14.83 o 
  -6  -3   8       37.45       41.93      5.40 o 
  -5  -3   8       91.56       83.24      7.35 o 
  -4  -3   8      135.90      144.56     10.42 o 
  -3  -3   8       65.01       57.33      5.42 o 
  -2  -3   8     1255.06     1346.10     31.26 o 
  -1  -3   8      130.21      134.35      9.52 o 
   0  -3   8     1531.63     1598.77     23.62 o 
   1  -3   8       20.84       21.25      3.80 o 
   2  -3   8       79.84       85.29      7.23 o 
   3  -3   8       34.43        3.60     12.46 o 
   4  -3   8      147.54      157.19     14.96 o 
   5  -3   8        2.54       -4.74     12.35 o 
   6  -3   8      113.15      101.89      9.71 o 
   7  -3   8        4.75       10.63     14.50 o 
  -8  -2   8       46.07       44.85      6.15 o 
  -7  -2   8       29.08       41.39      5.42 o 
  -6  -2   8       83.57       88.69      8.78 o 
  -5  -2   8      122.35      113.76     11.28 o 
  -4  -2   8      138.38      161.46     15.26 o 
  -3  -2   8      221.44      224.86     17.01 o 
  -2  -2   8      770.03      734.47     23.55 o 
  -1  -2   8        0.15        2.89      8.42 o 
   0  -2   8      931.24      935.18     17.76 o 
   1  -2   8      374.35      379.09     17.50 o 
   2  -2   8     1994.71     2041.53     38.06 o 
   3  -2   8      251.14      294.38     17.67 o 
   4  -2   8     1244.14     1257.91     33.31 o 
   5  -2   8      130.96      111.32     11.12 o 
   6  -2   8       85.42       89.35      7.35 o 
   7  -2   8       45.07       44.07      5.67 o 
  -8  -1   8       89.13       88.50      8.76 o 
  -7  -1   8        0.11        2.06     12.90 o 
  -6  -1   8      157.03      134.83     12.16 o 
  -5  -1   8       29.73       91.39      7.69 o 
  -4  -1   8      476.38      445.40     20.84 o 
  -3  -1   8       76.55       67.19      6.35 o 
  -2  -1   8      439.85      442.34     18.55 o 
  -1  -1   8       24.64       26.68      2.44 o 
   0  -1   8        3.79        8.61      3.04 o 
   1  -1   8      223.01      206.48      9.94 o 
   2  -1   8      144.70      148.10     12.57 o 
   3  -1   8     1730.19     1731.82     35.12 o 
   4  -1   8       28.22       27.74      4.30 o 
   5  -1   8     1183.60     1156.02     33.17 o 
   6  -1   8       22.58       25.26      4.55 o 
   7  -1   8      249.72      246.73     20.80 o 
   8  -1   8        3.65        2.38     14.68 o 
  -8   0   8       33.58       24.78      6.20 o 
  -7   0   8        9.14       10.86      5.01 o 
  -6   0   8       68.32       68.92      6.75 o 
  -5   0   8       16.65        5.14     12.36 o 
  -4   0   8      123.35      119.96     10.08 o 
  -3   0   8      200.64      183.71     15.85 o 
  -2   0   8        4.11       -9.30      9.98 o 
  -1   0   8     1619.58     1607.37     64.41 o 
   0   0   8       31.34       62.50      3.95 o 
   1   0   8     2152.95     2175.74     25.47 o 
   2   0   8       89.75       77.97      6.66 o 
   3   0   8      637.17      621.41     22.39 o 
   4   0   8      632.23      627.12     22.99 o 
   5   0   8      432.59      461.26     22.23 o 
   6   0   8      131.36      145.80     11.15 o 
   7   0   8      174.99      203.07     17.65 o 
   8   0   8       19.78       19.04      5.60 o 
  -8   1   8       16.65        9.31     10.90 o 
  -7   1   8       53.84       15.61     17.08 o 
  -6   1   8       23.71       42.09      5.40 o 
  -5   1   8       30.11       41.47      4.64 o 
  -4   1   8        1.67        9.15     10.39 o 
  -3   1   8       10.88       10.17     10.78 o 
  -2   1   8      262.11      243.91     14.95 o 
  -1   1   8      379.15      402.19     12.17 o 
   0   1   8      373.92      374.07     13.39 o 
   1   1   8     1510.21     1428.07     29.96 o 
   2   1   8      911.87      847.79    107.85 o 
   3   1   8     1311.25     1348.85     30.98 o 
   4   1   8      465.00      457.35     20.62 o 
   5   1   8      541.65      542.08     23.20 o 
   6   1   8      247.69      260.09     19.10 o 
   7   1   8       25.07       26.51      5.22 o 
   8   1   8       22.41       14.49      5.37 o 
  -7   2   8      121.03      142.37     12.06 o 
  -6   2   8        5.65        9.10     13.53 o 
  -5   2   8      156.65      150.60     11.85 o 
  -4   2   8      125.89      137.56     10.81 o 
  -3   2   8      197.18      193.10     16.24 o 
  -2   2   8      741.09      800.08     24.53 o 
  -1   2   8      224.06      219.59     13.19 o 
   0   2   8     1016.51     1028.50     18.09 o 
   1   2   8      144.15      133.11      7.05 o 
   2   2   8      964.33      870.42     28.24 o 
   3   2   8      451.85      458.17     19.57 o 
   4   2   8      598.83      577.48     22.58 o 
   5   2   8       50.03       49.63      4.92 o 
   6   2   8      480.75      417.68     22.77 o 
   7   2   8        0.04       17.71     12.69 o 
   8   2   8      200.62      185.81     14.01 o 
  -7   3   8       58.51       55.02      6.17 o 
  -6   3   8       36.67       19.74     13.81 o 
  -5   3   8       15.66       12.99     13.31 o 
  -4   3   8      169.98      183.09     16.83 o 
  -3   3   8       19.63       12.96      4.26 o 
  -2   3   8      171.24      156.56     14.15 o 
  -1   3   8        3.90        8.27      9.17 o 
   0   3   8      571.81      575.39     14.53 o 
   1   3   8      203.41      215.51     10.03 o 
   2   3   8      564.23      592.28     20.97 o 
   3   3   8      191.61      218.93     15.79 o 
   4   3   8       33.73       26.50      4.35 o 
   5   3   8      129.33      109.99     10.51 o 
   6   3   8        3.37       11.27     11.83 o 
   7   3   8       70.53       46.05      5.61 o 
   8   3   8       64.34       87.58      8.63 o 
   9   3   8       88.19       71.90      7.25 o 
  -7   4   8       22.58       -8.82     18.22 o 
  -6   4   8      204.49      257.25     20.56 o 
  -5   4   8        1.88      -10.63     13.19 o 
  -4   4   8      111.86      107.89      9.99 o 
  -3   4   8       35.66       34.39      4.36 o 
  -2   4   8      131.80      310.32     18.22 o 
  -1   4   8       56.56       55.18      4.98 o 
   0   4   8      734.16      938.18     18.69 o 
   1   4   8       38.36       39.13      3.87 o 
   2   4   8      336.87      284.45     17.11 o 
   3   4   8      102.64      109.59      9.31 o 
   4   4   8        9.27       10.65      4.14 o 
   5   4   8      338.80      360.64     20.37 o 
   6   4   8        9.00        9.59      8.49 o 
   7   4   8      222.47      220.95     20.22 o 
   8   4   8       44.52       35.11      5.99 o 
   9   4   8      214.04      226.04     21.98 o 
  -6   5   8      178.71      190.88     14.04 o 
  -5   5   8       17.93       24.60      4.91 o 
  -4   5   8       71.92       70.41      6.51 o 
  -3   5   8        0.92       -6.06     11.64 o 
  -2   5   8      163.72      139.96     10.53 o 
  -1   5   8       82.54       92.63      9.14 o 
   0   5   8      501.02      530.28     17.49 o 
   1   5   8       89.72       91.13      8.97 o 
   2   5   8      104.74      121.71      9.41 o 
   3   5   8      171.00      181.42     15.70 o 
   4   5   8        6.99       -3.21     11.67 o 
   5   5   8      150.70      161.29     11.82 o 
   6   5   8       18.44      -12.03     14.43 o 
   7   5   8      515.13      548.93     27.60 o 
   8   5   8       48.07       41.97      6.34 o 
  -6   6   8        2.49        8.70     13.55 o 
  -5   6   8      178.03      156.19     13.18 o 
  -4   6   8       51.14       52.62      5.42 o 
  -3   6   8      263.10      242.35     18.74 o 
  -2   6   8       54.60       49.61      4.88 o 
  -1   6   8      189.95      200.06     16.10 o 
   0   6   8       69.18       60.98      4.20 o 
   1   6   8      290.69      288.90     18.55 o 
   2   6   8      224.59      182.50     15.49 o 
   3   6   8      124.88      140.31     10.29 o 
   4   6   8       82.83       87.61      8.05 o 
   5   6   8       14.36       10.58     10.71 o 
   6   6   8      193.28      210.66     18.37 o 
   7   6   8      107.44       28.90     20.18 o 
   8   6   8       71.85       66.76      6.21 o 
  -5   7   8       60.91       74.43      7.28 o 
  -4   7   8        0.18        1.12     12.88 o 
  -3   7   8      297.30      304.48     21.19 o 
  -2   7   8        9.83       -1.04     13.06 o 
  -1   7   8      192.27      228.10     19.10 o 
   0   7   8       39.40       47.06      4.15 o 
   1   7   8      111.25       93.41      7.96 o 
   2   7   8       47.69       67.82      6.50 o 
   3   7   8       60.44       55.84      5.58 o 
   4   7   8       77.68       70.58      6.81 o 
   5   7   8      251.53      224.78     19.58 o 
   6   7   8      213.59      215.62     13.86 o 
   7   7   8      119.93      139.28     13.13 o 
   8   7   8       50.29       45.48      6.46 o 
  -4   8   8       32.51       20.19      5.59 o 
  -3   8   8       19.53       17.29      5.31 o 
  -2   8   8      176.13      164.45     13.11 o 
  -1   8   8       13.28        2.10     12.52 o 
   0   8   8      194.18      235.61     12.44 o 
   1   8   8       27.12       18.12      4.61 o 
   2   8   8       28.47       36.59      4.59 o 
   3   8   8       13.95        1.90     11.52 o 
   4   8   8      122.36      159.95     11.55 o 
   5   8   8       85.53       86.09      7.53 o 
   6   8   8      167.73      171.65     13.14 o 
   7   8   8       56.08       60.77      6.10 o 
   8   8   8       60.90       64.83      6.56 o 
  -3   9   8        1.03       -4.92     13.25 o 
  -2   9   8      106.41      103.32      9.38 o 
  -1   9   8        8.86      -12.29     12.29 o 
   0   9   8      250.85      255.25     16.60 o 
   1   9   8       14.35       33.65      4.90 o 
   2   9   8      293.26      301.87     20.38 o 
   3   9   8        0.72       11.15     12.30 o 
   4   9   8      318.56      325.49     21.60 o 
   5   9   8       37.95       44.58      5.47 o 
   6   9   8       75.95       96.96      8.47 o 
   7   9   8      100.33       89.56      8.33 o 
  -1  10   8       93.35       92.10      8.24 o 
   0  10   8       56.66       60.06      4.00 o 
   1  10   8      185.98      204.62     13.76 o 
   2  10   8      168.51      140.06     11.87 o 
   3  10   8       68.06       72.70      7.23 o 
   4  10   8       91.84       90.76      8.79 o 
   5  10   8       53.82       58.66      6.00 o 
   6  10   8        0.17        4.95     13.77 o 
   1  11   8      166.82      161.40     14.67 o 
   2  11   8       41.09       57.16      5.80 o 
   3  11   8      277.58      256.71     23.01 o 
   4  11   8        1.55       13.41      5.44 o 
  -3  -9   9        5.24       10.80     12.72 o 
  -2  -9   9       91.60      121.93     12.08 o 
  -1  -9   9        6.06       -3.68     13.98 o 
   0  -9   9      123.83      125.04      8.81 o 
  -5  -8   9        1.80       14.27     13.02 o 
  -4  -8   9       70.86       65.83      6.57 o 
  -3  -8   9        0.11      -10.03     12.85 o 
  -2  -8   9       90.90      101.79      9.02 o 
  -1  -8   9       33.86        8.75     13.48 o 
   0  -8   9       71.77       81.99     14.68 o 
   1  -8   9       28.04        5.82     13.18 o 
   2  -8   9       12.44       15.67     12.64 o 
  -6  -7   9       62.26       61.48      6.18 o 
  -5  -7   9       59.97       65.79      6.03 o 
  -4  -7   9       53.93       36.23      5.51 o 
  -3  -7   9      101.93      104.08      9.50 o 
  -2  -7   9       53.64       57.52      5.38 o 
  -1  -7   9      186.62      189.93     18.52 o 
   0  -7   9       32.81       46.10      3.35 o 
   1  -7   9       38.98       40.22      5.07 o 
   2  -7   9       28.09       38.55      4.92 o 
   3  -7   9       51.66       17.10     11.55 o 
  -7  -6   9      116.47      111.23     10.64 o 
  -6  -6   9        3.14      -14.71     15.04 o 
  -5  -6   9       57.46       53.05      5.44 o 
  -4  -6   9      101.32      119.67     10.71 o 
  -3  -6   9      130.25      121.05      9.49 o 
  -2  -6   9      105.75       84.76      8.46 o 
  -1  -6   9       95.88      114.54     10.64 o 
   0  -6   9       22.93       11.95      8.23 o 
   1  -6   9      274.80      292.48     20.21 o 
   2  -6   9       26.70       36.39      4.56 o 
   3  -6   9      209.98      203.61     14.03 o 
   4  -6   9       25.29       23.37      5.24 o 
  -7  -5   9        7.59      -10.57     14.64 o 
  -6  -5   9        2.83      -13.76     13.76 o 
  -5  -5   9       66.66       68.62      6.17 o 
  -4  -5   9        0.56      -10.12     11.96 o 
  -3  -5   9      197.15      196.88     16.33 o 
  -2  -5   9       26.25       27.59      4.33 o 
  -1  -5   9      195.46      212.65     15.31 o 
   0  -5   9        8.66        3.39      3.79 o 
   1  -5   9      177.38      184.09     17.04 o 
   2  -5   9      137.17      115.31     11.00 o 
   3  -5   9        3.43       -9.74     11.84 o 
   4  -5   9       91.18       82.28      7.58 o 
   5  -5   9        9.90        9.77      7.67 o 
  -7  -4   9        7.18       -2.39     14.61 o 
  -6  -4   9        3.54       -5.29     12.82 o 
  -5  -4   9      140.68      136.66     10.32 o 
  -4  -4   9       29.79       31.23      4.62 o 
  -3  -4   9       89.99       78.53      7.85 o 
  -2  -4   9      427.37      415.68     21.21 o 
  -1  -4   9      129.88      138.06      9.78 o 
   0  -4   9     1791.19     1731.32     45.58 o 
   1  -4   9       37.36       26.93      4.37 o 
   2  -4   9      397.82      423.38     20.69 o 
   3  -4   9        2.20       -3.61     10.44 o 
   4  -4   9       71.29       77.20      7.26 o 
   5  -4   9        3.13        4.37     10.79 o 
   6  -4   9       95.30       80.83      7.92 o 
  -8  -3   9        9.55        9.61      6.73 o 
  -7  -3   9        0.39      -11.40     14.86 o 
  -6  -3   9      114.85      140.51     11.72 o 
  -5  -3   9        0.38       -8.29     11.84 o 
  -4  -3   9      135.04      142.19     11.39 o 
  -3  -3   9        1.52        3.40      7.20 o 
  -2  -3   9      409.80      433.17     20.13 o 
  -1  -3   9       99.59      100.51      9.65 o 
   0  -3   9      898.00      879.53     18.87 o 
   1  -3   9      331.97      365.85     18.14 o 
   2  -3   9      744.86      734.71     25.52 o 
   3  -3   9       14.46       14.99     11.41 o 
   4  -3   9      646.97      681.15     27.60 o 
   5  -3   9       13.79       17.12     13.47 o 
   6  -3   9       55.61       44.67      5.66 o 
  -8  -2   9       32.78       34.81      6.40 o 
  -7  -2   9        3.76        0.10     15.46 o 
  -6  -2   9       49.46       59.01      5.56 o 
  -5  -2   9       71.72       79.35      7.12 o 
  -4  -2   9      136.45      175.82     16.30 o 
  -3  -2   9      348.29      361.38     19.55 o 
  -2  -2   9      630.52      588.53     23.30 o 
  -1  -2   9      394.23      400.45     19.06 o 
   0  -2   9      179.04      184.09     16.25 o 
   1  -2   9        8.74       -1.26      9.52 o 
   2  -2   9      666.02      609.53     23.89 o 
   3  -2   9       44.85       44.51      4.62 o 
   4  -2   9      469.77      428.22     22.25 o 
   5  -2   9      163.74      168.96     12.15 o 
   6  -2   9       20.77       19.89      5.27 o 
   7  -2   9       89.01      110.75     10.04 o 
  -8  -1   9       54.09       13.95     17.95 o 
  -7  -1   9       16.88       11.46     13.56 o 
  -6  -1   9       56.23       62.84      6.28 o 
  -5  -1   9       18.29        7.42     12.98 o 
  -4  -1   9       97.95      104.58      8.56 o 
  -3  -1   9      163.53      160.72     15.68 o 
  -2  -1   9       13.62       12.29     11.12 o 
  -1  -1   9      607.75      600.85     21.60 o 
   0  -1   9      364.45      398.19     12.88 o 
   1  -1   9      983.38      975.07     27.22 o 
   2  -1   9     1292.98     1306.47     31.87 o 
   3  -1   9      542.22      563.66     22.84 o 
   4  -1   9       12.57       15.21      4.19 o 
   5  -1   9       56.41       65.45      6.54 o 
   6  -1   9       53.74       51.15      5.40 o 
   7  -1   9       42.51       47.02      5.69 o 
  -8   0   9       19.20       14.02     15.09 o 
  -7   0   9       24.24       19.06      5.88 o 
  -6   0   9       83.66       94.03      9.00 o 
  -5   0   9       56.31      108.12     10.48 o 
  -4   0   9       89.12       87.76      8.09 o 
  -3   0   9       25.54       21.31      4.49 o 
  -2   0   9       21.80       24.65      4.10 o 
  -1   0   9      173.38      191.12     14.45 o 
   0   0   9       22.16       25.06      3.59 o 
   1   0   9     1936.97     1900.64     36.37 o 
   2   0   9      180.03      174.47     13.60 o 
   3   0   9      929.78      979.32     29.04 o 
   4   0   9      489.59      460.18     22.62 o 
   5   0   9      135.09      144.60     11.21 o 
   6   0   9      266.94      257.84     19.74 o 
   7   0   9        2.92        0.06     11.90 o 
   8   0   9      161.40      152.22     14.45 o 
  -7   1   9       33.28       16.29     14.98 o 
  -6   1   9        0.25       11.48     11.38 o 
  -5   1   9       68.23       65.01      6.36 o 
  -4   1   9       24.38       31.90      4.38 o 
  -3   1   9        7.78       -7.60     11.06 o 
  -2   1   9       85.68       97.83      9.23 o 
  -1   1   9        6.49       -1.97     10.15 o 
   0   1   9      372.84      397.47     12.87 o 
   1   1   9        1.04       -3.16      8.17 o 
   2   1   9      792.00      788.28     24.91 o 
   3   1   9       29.53       30.69      4.25 o 
   4   1   9      232.75      237.28     18.04 o 
   5   1   9        1.18        2.31      4.91 o 
   6   1   9      234.51      279.40     20.12 o 
   7   1   9       11.54        1.18     12.20 o 
   8   1   9      137.46      145.05     13.40 o 
  -7   2   9       36.18       31.80      5.93 o 
  -6   2   9      108.67      112.05      9.65 o 
  -5   2   9       63.13       60.81      5.92 o 
  -4   2   9      551.68      627.91     25.83 o 
  -3   2   9      145.03      141.35     11.16 o 
  -2   2   9      659.41      645.07     23.58 o 
  -1   2   9       25.34       21.55      3.96 o 
   0   2   9     1586.56     1603.25     34.39 o 
   1   2   9      487.51      469.45     20.41 o 
   2   2   9     1567.41     1571.77     34.10 o 
   3   2   9      106.53      114.35      9.64 o 
   4   2   9      548.11      544.77     22.94 o 
   5   2   9      144.48      153.01     14.69 o 
   6   2   9      127.90      131.11     11.32 o 
   7   2   9       65.09       62.94      5.72 o 
   8   2   9      103.22       90.54      8.93 o 
  -7   3   9        0.42       22.33     15.25 o 
  -6   3   9      144.30      167.10     11.89 o 
  -5   3   9       52.05       56.58      5.45 o 
  -4   3   9      465.54      438.12     23.00 o 
  -3   3   9       34.19       38.24      4.54 o 
  -2   3   9      776.97      800.77     27.01 o 
  -1   3   9       21.87       25.29      4.04 o 
   0   3   9      732.59      719.92     33.49 o 
   1   3   9       27.74       40.84      4.18 o 
   2   3   9      714.23      706.08     24.55 o 
   3   3   9        5.72        5.21     12.39 o 
   4   3   9     1019.29      983.51     30.02 o 
   5   3   9      190.49      179.68     16.51 o 
   6   3   9      637.18      636.00     27.51 o 
   7   3   9       61.73       57.02      5.71 o 
   8   3   9      117.79      107.06     10.30 o 
  -6   4   9      181.73      175.95     14.71 o 
  -5   4   9      158.72      175.33     13.17 o 
  -4   4   9      163.34      163.01     12.37 o 
  -3   4   9      347.06      312.78     20.35 o 
  -2   4   9       77.22       76.65      7.50 o 
  -1   4   9      733.58      784.44     26.37 o 
   0   4   9      102.89       98.92      6.19 o 
   1   4   9      126.50      125.79      9.07 o 
   2   4   9       27.78       27.17      4.17 o 
   3   4   9       74.13       75.17      7.14 o 
   4   4   9        1.91        0.95     10.70 o 
   5   4   9       14.73       13.15     10.45 o 
   6   4   9       42.54       48.81      5.37 o 
   7   4   9       25.94        6.32     14.35 o 
   8   4   9        0.05        3.73     15.21 o 
  -6   5   9       24.13       -1.33     15.77 o 
  -5   5   9      120.61      114.11     10.14 o 
  -4   5   9      135.11      136.70     11.69 o 
  -3   5   9      101.91      112.12     10.92 o 
  -2   5   9      227.60      252.74     17.29 o 
  -1   5   9       77.62       92.95      7.55 o 
   0   5   9       71.22      151.57      8.48 o 
   1   5   9      455.97      474.70     21.55 o 
   2   5   9       18.75       19.59      4.36 o 
   3   5   9      784.84      764.68     26.81 o 
   4   5   9       56.89       55.95      5.31 o 
   5   5   9      132.85      120.88     11.75 o 
   6   5   9      194.43      216.75     19.42 o 
   7   5   9       39.63       44.72      5.83 o 
   8   5   9      273.29      267.20     22.58 o 
  -5   6   9      104.30      104.46      9.97 o 
  -4   6   9        6.09       14.87      5.02 o 
  -3   6   9      303.50      267.56     21.81 o 
  -2   6   9       12.96       17.02      4.40 o 
  -1   6   9       86.97       85.03      8.27 o 
   0   6   9      278.53      322.75     13.41 o 
   1   6   9       29.49       45.24      4.36 o 
   2   6   9      456.11      482.20     22.86 o 
   3   6   9       17.87        5.09     12.48 o 
   4   6   9       31.91       29.60      4.96 o 
   5   6   9       67.55       65.92      6.28 o 
   6   6   9      165.25      139.35     13.45 o 
   7   6   9        9.52       10.31      9.65 o 
   8   6   9       97.91      100.30      8.61 o 
  -4   7   9       52.41       57.81      5.79 o 
  -3   7   9       69.29       79.41      7.69 o 
  -2   7   9      407.30      378.07     22.69 o 
  -1   7   9        1.73       10.37     11.83 o 
   0   7   9     1286.63     1247.35     25.36 o 
   1   7   9       40.99       56.21      5.25 o 
   2   7   9     1131.65     1077.26     33.27 o 
   3   7   9       21.32       14.49      4.50 o 
   4   7   9      618.35      595.83     25.74 o 
   5   7   9        2.10      -13.01     14.78 o 
   6   7   9      152.44      148.39     12.76 o 
   7   7   9        1.66        9.23      5.32 o 
   8   7   9        2.08      -15.42     15.42 o 
  -3   8   9       10.83       10.80     14.03 o 
  -2   8   9      110.77      129.24     11.55 o 
  -1   8   9      249.38      224.04     19.26 o 
   0   8   9      150.85      152.12      8.98 o 
   1   8   9      284.15      277.10     20.71 o 
   2   8   9      226.74      241.71     19.36 o 
   3   8   9       40.39       43.46      5.21 o 
   4   8   9      758.84      754.89     30.18 o 
   5   8   9        0.73        4.22     12.51 o 
   6   8   9      232.00      222.11     21.42 o 
   7   8   9        9.43       16.06     13.93 o 
  -2   9   9       37.70       33.95      5.72 o 
  -1   9   9       61.65       50.67      5.66 o 
   0   9   9       17.28        6.78      7.78 o 
   1   9   9      190.88      205.48     17.79 o 
   2   9   9      150.89      164.76     12.85 o 
   3   9   9      197.27      221.26     17.86 o 
   4   9   9      147.21      126.80     12.20 o 
   5   9   9       56.20       57.99      5.97 o 
   6   9   9       18.29       11.17      5.53 o 
  -1  10   9       43.05       36.00      5.84 o 
   0  10   9        1.03        6.36      8.66 o 
   1  10   9      158.15      190.93     18.69 o 
   2  10   9       15.84       19.01      5.15 o 
   3  10   9      264.92      297.04     22.45 o 
   4  10   9        0.65       -4.71     12.50 o 
   5  10   9       65.55       56.77      6.38 o 
  -4  -8  10       66.22       75.59      6.83 o 
  -3  -8  10       15.10        8.94     10.57 o 
  -2  -8  10       50.01       54.58      5.80 o 
  -1  -8  10      116.23      126.28      9.37 o 
   0  -8  10       12.61        8.24      5.70 o 
  -5  -7  10       67.86       70.90      6.24 o 
  -4  -7  10        0.16        0.98     14.30 o 
  -3  -7  10       81.74       78.41      7.08 o 
  -2  -7  10        0.56       -9.65     13.36 o 
  -1  -7  10       98.02      103.13      8.77 o 
   0  -7  10       21.38       16.37      3.50 o 
   1  -7  10       67.78       65.22      6.37 o 
   2  -7  10        9.26       13.64      9.40 o 
  -6  -6  10        6.94       -8.46     14.15 o 
  -5  -6  10       45.42       46.56      5.62 o 
  -4  -6  10       23.90       13.93     12.02 o 
  -3  -6  10      161.49      160.12     12.56 o 
  -2  -6  10       82.34       84.86      7.51 o 
  -1  -6  10      103.92      107.58      8.51 o 
   0  -6  10       48.22       61.19      4.17 o 
   1  -6  10      106.63      119.89     10.84 o 
   2  -6  10      123.16      113.30     11.30 o 
   3  -6  10       88.20       99.51      9.15 o 
  -6  -5  10        9.75       16.13     14.06 o 
  -5  -5  10       93.17       85.88      8.42 o 
  -4  -5  10        0.74       16.11     12.73 o 
  -3  -5  10       32.15       31.17      5.24 o 
  -2  -5  10       12.42       20.77      4.46 o 
  -1  -5  10        2.03       -0.92     10.27 o 
   0  -5  10      233.54      250.78     13.44 o 
   1  -5  10       52.11       58.65      5.51 o 
   2  -5  10      208.97      211.19     19.18 o 
   3  -5  10        4.18        4.33     12.43 o 
   4  -5  10       80.31       91.81      7.49 o 
  -7  -4  10        3.08        8.64     14.87 o 
  -6  -4  10       10.39        7.88     10.07 o 
  -5  -4  10       24.88       31.10      4.99 o 
  -4  -4  10       23.30       27.71      5.15 o 
  -3  -4  10       16.96       19.85      4.68 o 
  -2  -4  10        5.25        3.59     10.57 o 
  -1  -4  10        8.11       -6.98     11.04 o 
   0  -4  10      210.23      200.23     11.95 o 
   1  -4  10       32.34       37.91      4.51 o 
   2  -4  10      185.21      170.22     16.46 o 
   3  -4  10       41.68       41.77      4.85 o 
   4  -4  10       86.34       87.10      8.69 o 
   5  -4  10       26.50       19.82     13.30 o 
  -7  -3  10        7.08        1.29     14.69 o 
  -6  -3  10       19.35       17.72     14.46 o 
  -5  -3  10       31.09       47.87      5.15 o 
  -4  -3  10       13.83       11.11     12.63 o 
  -3  -3  10      224.61      232.15     17.98 o 
  -2  -3  10       80.20       71.33      6.92 o 
  -1  -3  10      412.08      423.77     20.37 o 
   0  -3  10       24.84       32.61      2.96 o 
   1  -3  10      326.28      380.21     19.98 o 
   2  -3  10       35.75       41.60      4.47 o 
   3  -3  10      117.03      127.53     10.41 o 
   4  -3  10      127.51      118.03     11.54 o 
   5  -3  10       62.58       56.44      5.74 o 
   6  -3  10        3.06       16.79     13.88 o 
  -7  -2  10       19.79       24.16      5.52 o 
  -6  -2  10       15.75       15.44     12.92 o 
  -5  -2  10      182.14      183.53     17.64 o 
  -4  -2  10       37.95       26.10      5.08 o 
  -3  -2  10      318.46      326.93     19.61 o 
  -2  -2  10       42.90       39.33      4.55 o 
  -1  -2  10      443.57      416.54     20.07 o 
   0  -2  10      135.80      139.66     11.66 o 
   1  -2  10      554.53      511.45     22.36 o 
   2  -2  10        6.20        4.89     10.73 o 
   3  -2  10      750.92      750.94     27.57 o 
   4  -2  10        5.03        7.77      6.83 o 
   5  -2  10      262.04      255.32     20.08 o 
   6  -2  10        5.78       -0.13     12.76 o 
  -7  -1  10      169.59      177.68     15.37 o 
  -6  -1  10      112.35      108.17     10.41 o 
  -5  -1  10      388.54      374.17     23.74 o 
  -4  -1  10       36.61       40.26      4.99 o 
  -3  -1  10      380.73      333.48     20.10 o 
  -2  -1  10        2.86       -3.19     10.32 o 
  -1  -1  10        3.93        2.24     10.58 o 
   0  -1  10      464.75      406.81     14.08 o 
   1  -1  10        2.44       10.42      9.41 o 
   2  -1  10      260.85      217.90     16.82 o 
   3  -1  10       97.00       79.21      6.95 o 
   4  -1  10      139.39      147.52     11.50 o 
   5  -1  10      193.47      209.41     17.77 o 
   6  -1  10      104.44      112.93     10.93 o 
   7  -1  10      124.34      143.35     12.66 o 
  -7   0  10      106.40      118.87     10.86 o 
  -6   0  10       25.15       14.51     14.07 o 
  -5   0  10      488.95      471.91     24.27 o 
  -4   0  10       65.80       63.13      5.97 o 
  -3   0  10      598.07      608.32     25.07 o 
  -2   0  10       93.17      100.71      8.72 o 
  -1   0  10      590.49      566.73     23.53 o 
   0   0  10        7.26       -3.55      8.69 o 
   1   0  10      569.55      584.57     22.93 o 
   2   0  10       17.18        4.48      9.82 o 
   3   0  10       17.01       10.11      8.17 o 
   4   0  10       16.09       22.16      4.39 o 
   5   0  10       35.37       27.71      4.89 o 
   6   0  10       55.18       61.73      5.68 o 
   7   0  10       12.86       -9.15     13.84 o 
  -7   1  10       27.66        1.24     15.91 o 
  -6   1  10        1.50        5.68     12.54 o 
  -5   1  10      122.28      117.27      9.88 o 
  -4   1  10        2.48      -12.01     12.01 o 
  -3   1  10      325.92      341.21     21.40 o 
  -2   1  10      143.97      128.42     10.06 o 
  -1   1  10      891.44      834.89     27.78 o 
   0   1  10       17.21       21.90      3.47 o 
   1   1  10       17.22       16.27      4.14 o 
   2   1  10      853.92      805.92     26.84 o 
   3   1  10       37.34       33.22      4.50 o 
   4   1  10      391.29      399.38     22.20 o 
   5   1  10       28.73       32.17      4.81 o 
   6   1  10       95.47      114.23      9.72 o 
   7   1  10      148.61      143.15     13.72 o 
  -7   2  10       16.26       20.25     15.21 o 
  -6   2  10      114.43      115.27     10.32 o 
  -5   2  10        3.32        6.23     13.22 o 
  -4   2  10      197.99      216.02     18.37 o 
  -3   2  10        2.21       -7.00     11.37 o 
  -2   2  10       84.49       67.61      5.95 o 
  -1   2  10       93.18       88.17      7.65 o 
   0   2  10       37.92       35.20      2.86 o 
   1   2  10      930.21      965.40     28.40 o 
   2   2  10      367.72      375.99     19.77 o 
   3   2  10      147.76      170.51     14.54 o 
   4   2  10        2.57       13.53     10.34 o 
   5   2  10      110.86      119.61     11.43 o 
   6   2  10       85.88      100.66      9.15 o 
   7   2  10       48.90       58.68      5.86 o 
   8   2  10       43.10       53.38      6.06 o 
  -6   3  10       94.69      101.46     10.05 o 
  -5   3  10       16.82        3.05     14.57 o 
  -4   3  10      270.27      318.44     20.36 o 
  -3   3  10       64.76       64.40      6.22 o 
  -2   3  10      542.71      553.44     23.20 o 
  -1   3  10     1181.83     1191.79     33.02 o 
   0   3  10      188.70      181.27     11.47 o 
   1   3  10     1203.37     1271.88     33.00 o 
   2   3  10       36.81       35.37      4.51 o 
   3   3  10      614.90      693.12     25.67 o 
   4   3  10       12.71        5.11     11.39 o 
   5   3  10      386.61      366.63     21.51 o 
   6   3  10        6.89       -4.08     13.76 o 
   7   3  10       62.38       60.93      6.05 o 
   8   3  10        3.83      -15.06     16.18 o 
  -6   4  10        5.26        7.38     14.28 o 
  -5   4  10      216.50      188.95     15.08 o 
  -4   4  10       10.39       15.36     10.49 o 
  -3   4  10      533.31      508.98     24.83 o 
  -2   4  10       20.73       -0.96     12.32 o 
  -1   4  10      595.71      623.95     25.49 o 
   0   4  10       16.67       13.52      8.30 o 
   1   4  10      312.98      323.64     19.09 o 
   2   4  10      155.51      134.87     10.38 o 
   3   4  10     1218.60     1176.09     32.77 o 
   4   4  10      291.31      252.56     20.10 o 
   5   4  10      639.98      569.99     27.12 o 
   6   4  10      127.26      102.35      9.59 o 
   7   4  10      136.50      135.78     12.48 o 
   8   4  10       31.51       36.35      6.09 o 
  -5   5  10      216.57      206.70     14.86 o 
  -4   5  10       15.26       15.32     13.08 o 
  -3   5  10      723.54      696.47     29.05 o 
  -2   5  10       78.01       72.02      7.10 o 
  -1   5  10      447.94      410.94     22.19 o 
   0   5  10      164.12      177.45     11.03 o 
   1   5  10      474.45      463.98     23.09 o 
   2   5  10      397.18      398.62     21.81 o 
   3   5  10      449.33      450.57     22.80 o 
   4   5  10       41.87       43.43      4.91 o 
   5   5  10       83.02       73.25      6.47 o 
   6   5  10        3.79        6.35     12.84 o 
   7   5  10        4.38        8.12     12.54 o 
   8   5  10        7.77       -6.58     14.82 o 
  -4   6  10       97.13       94.93      8.67 o 
  -3   6  10      185.23      172.17     13.68 o 
  -2   6  10       59.11       71.76      6.97 o 
  -1   6  10      318.97      309.93     20.22 o 
   0   6  10       94.60      131.77      7.45 o 
   1   6  10      257.78      245.90     19.05 o 
   2   6  10      375.23      395.77     20.70 o 
   3   6  10       15.24        6.53     11.78 o 
   4   6  10      210.03      183.54     12.74 o 
   5   6  10        2.55        5.21     12.05 o 
   6   6  10      163.01      138.33     13.20 o 
   7   6  10       68.35       61.34      6.60 o 
  -4   7  10      110.68      110.85     10.13 o 
  -3   7  10        0.79       14.99     12.08 o 
  -2   7  10      512.17      480.59     26.19 o 
  -1   7  10        6.60        5.10     12.46 o 
   0   7  10      755.74      724.94     22.56 o 
   1   7  10       24.54       12.41     13.36 o 
   2   7  10      100.85       99.93      8.68 o 
   3   7  10      154.67      173.54     17.25 o 
   4   7  10      102.52       99.86      9.28 o 
   5   7  10      159.11      174.97     13.70 o 
   6   7  10       55.70       73.49      7.07 o 
   7   7  10       39.51       38.84      6.44 o 
  -3   8  10       71.81       74.88      7.24 o 
  -2   8  10      204.33      173.02     14.70 o 
  -1   8  10      295.70      291.47     23.37 o 
   0   8  10      202.54      200.80     16.84 o 
   1   8  10      345.07      399.39     23.12 o 
   2   8  10       42.07       44.57      5.29 o 
   3   8  10      315.01      279.60     21.14 o 
   4   8  10       20.63       15.35     13.62 o 
   5   8  10      297.87      284.14     21.75 o 
   6   8  10       10.71        1.30     16.31 o 
  -1   9  10      186.97      171.19     14.80 o 
   0   9  10        0.47       -8.98      8.98 o 
   1   9  10      202.65      190.74     13.58 o 
   2   9  10        0.95        0.00     13.82 o 
   3   9  10      327.78      339.76     22.41 o 
   4   9  10       24.28        9.23     14.36 o 
   5   9  10      124.09      110.72      9.88 o 
   1  10  10      110.38      114.89      9.61 o 
   2  10  10        1.30       14.79     13.49 o 
   3  10  10      110.63      119.00     10.39 o 
   4  10  10       90.49      102.71      8.83 o 
  -4  -7  11       39.98       27.20      5.91 o 
  -3  -7  11       90.91       97.67      8.85 o 
  -2  -7  11       32.38        9.48     14.19 o 
  -1  -7  11       97.53       95.19      9.52 o 
   0  -7  11        4.99       10.89      5.73 o 
   1  -7  11       41.21       34.64      5.53 o 
  -5  -6  11        3.37       15.82     14.11 o 
  -4  -6  11      120.23      107.76     10.68 o 
  -3  -6  11       38.75       40.32      5.44 o 
  -2  -6  11      166.25      199.90     17.84 o 
  -1  -6  11        3.91        6.55     10.62 o 
   0  -6  11      132.75      131.39      7.68 o 
   1  -6  11        0.49        6.75     10.01 o 
   2  -6  11       77.91       82.76      8.07 o 
  -6  -5  11       83.41       81.71      7.61 o 
  -5  -5  11        7.57      -14.65     14.65 o 
  -4  -5  11      212.48      189.23     14.60 o 
  -3  -5  11        8.78        6.19     11.84 o 
  -2  -5  11      125.59      112.83      9.35 o 
  -1  -5  11        0.39        9.12      9.12 o 
   0  -5  11       94.49      104.81      6.74 o 
   1  -5  11        0.64       13.53     10.32 o 
   2  -5  11      117.99      125.13     12.36 o 
   3  -5  11       76.87       89.62      8.89 o 
   4  -5  11      183.05      191.28     14.29 o 
  -6  -4  11       66.24       76.31      7.56 o 
  -5  -4  11        2.64      -15.25     15.25 o 
  -4  -4  11      117.53      130.44     12.26 o 
  -3  -4  11       93.43      112.93     10.98 o 
  -2  -4  11       77.41       86.41      8.10 o 
  -1  -4  11      118.49      103.17      9.19 o 
   0  -4  11       57.90       57.94      8.85 o 
   1  -4  11      100.33      114.26     10.07 o 
   2  -4  11        4.38        1.97     12.57 o 
   3  -4  11      141.03      145.54     12.44 o 
   4  -4  11        0.14      -11.41     13.04 o 
  -6  -3  11        8.45        8.50     14.63 o 
  -5  -3  11        9.33       12.11     13.07 o 
  -4  -3  11        0.53       -2.04     12.87 o 
  -3  -3  11        4.54        6.65     11.80 o 
  -2  -3  11       37.89       17.47     12.77 o 
  -1  -3  11        1.77      -10.75     10.75 o 
   0  -3  11        3.16        0.41      8.09 o 
   1  -3  11      121.28      126.71     10.78 o 
   2  -3  11       32.85       35.12      4.73 o 
   3  -3  11      322.60      322.79     21.06 o 
   4  -3  11       14.87       16.20      4.78 o 
   5  -3  11       63.73       57.24      6.07 o 
  -6  -2  11       18.08       27.20      5.34 o 
  -5  -2  11      108.46      123.59     12.30 o 
  -4  -2  11       54.53       60.75      5.98 o 
  -3  -2  11      211.92      205.97     17.95 o 
  -2  -2  11      185.29      158.26     11.93 o 
  -1  -2  11       92.78       89.41      8.06 o 
   0  -2  11      282.31      264.45     13.15 o 
   1  -2  11        3.89        7.97     10.56 o 
   2  -2  11      145.14      138.23     11.42 o 
   3  -2  11       18.16       19.75      4.50 o 
   4  -2  11      148.67      141.58     12.04 o 
   5  -2  11       77.28       69.96      6.54 o 
   6  -2  11       35.27       36.77      5.47 o 
  -6  -1  11       17.38       -4.82     15.94 o 
  -5  -1  11       46.77       43.87      5.74 o 
  -4  -1  11        6.44       -8.08     13.23 o 
  -3  -1  11       40.29        8.37     13.43 o 
  -2  -1  11      249.26      268.74     19.37 o 
  -1  -1  11       32.91       38.03      4.50 o 
   0  -1  11      579.22      584.34     21.18 o 
   1  -1  11      117.40      112.24     10.22 o 
   2  -1  11      452.73      423.73     21.87 o 
   3  -1  11        8.13        4.29      6.38 o 
   4  -1  11      225.51      211.11     18.81 o 
   5  -1  11        7.04       15.10     11.52 o 
   6  -1  11       85.90       73.71      7.11 o 
  -6   0  11      264.67      267.25     22.47 o 
  -5   0  11        3.99       14.00     13.03 o 
  -4   0  11      318.78      278.62     20.90 o 
  -3   0  11       23.33       18.48     12.99 o 
  -2   0  11       79.01       65.62      6.51 o 
  -1   0  11       39.01       36.58      4.60 o 
   0   0  11        2.80       -1.83      9.79 o 
   1   0  11       35.48       40.21      4.35 o 
   2   0  11      167.04      173.79     15.57 o 
   3   0  11        7.67       -0.83     11.10 o 
   4   0  11      198.59      203.57     17.60 o 
   5   0  11       34.60       26.15      5.15 o 
   6   0  11       41.86       12.38     16.90 o 
  -6   1  11       80.33       79.13      7.85 o 
  -5   1  11       32.74       15.55     14.56 o 
  -4   1  11      397.65      389.24     23.42 o 
  -3   1  11       30.66       33.29      4.76 o 
  -2   1  11      607.74      585.36     26.19 o 
  -1   1  11       42.16       30.82      4.65 o 
   0   1  11      385.82      393.63     18.00 o 
   1   1  11      222.52      227.61     17.39 o 
   2   1  11       68.88       67.16      6.55 o 
   3   1  11      134.87      163.49     14.93 o 
   4   1  11       23.52        5.56     13.03 o 
   5   1  11       26.75       37.47      5.07 o 
   6   1  11       27.87       29.98      5.45 o 
   7   1  11       16.11       35.43      5.27 o 
  -6   2  11       23.30       33.29      5.83 o 
  -5   2  11        8.55       28.64      5.36 o 
  -4   2  11       33.72       37.63      5.46 o 
  -3   2  11        0.94       -9.53     12.20 o 
  -2   2  11      218.95      200.76     16.89 o 
  -1   2  11       47.29       52.79      5.25 o 
   0   2  11      213.31      216.44     18.66 o 
   1   2  11      192.74      197.13     16.56 o 
   2   2  11       10.39        6.76     10.01 o 
   3   2  11       62.52       65.57      6.47 o 
   4   2  11        1.24        3.73     11.15 o 
   5   2  11      189.23      200.83     17.32 o 
   6   2  11        2.38        5.55     11.68 o 
   7   2  11       62.20       66.72      6.28 o 
  -6   3  11       24.94       11.28     15.11 o 
  -5   3  11       23.67       33.69      5.68 o 
  -4   3  11        3.96      -14.39     14.39 o 
  -3   3  11      286.70      214.56     19.22 o 
  -2   3  11       12.12      -13.27     13.27 o 
  -1   3  11     1080.89     1087.52     33.05 o 
   0   3  11      115.84      117.08      8.32 o 
   1   3  11       76.02       80.37      7.57 o 
   2   3  11       68.84       62.77      5.84 o 
   3   3  11        8.39        1.93     11.45 o 
   4   3  11       96.03      100.21      8.82 o 
   5   3  11      123.59      127.85      9.27 o 
   6   3  11       26.24       26.54      5.16 o 
   7   3  11       55.60       49.69      6.25 o 
  -5   4  11        6.40       -4.75     13.94 o 
  -4   4  11        0.94       -5.46     13.86 o 
  -3   4  11      204.30      174.54     13.04 o 
  -2   4  11      215.70      199.17     19.24 o 
  -1   4  11      368.97      360.44     21.37 o 
   0   4  11      196.72      195.34     11.75 o 
   1   4  11      208.97      210.56     17.65 o 
   2   4  11       57.72       70.33      6.59 o 
   3   4  11      218.25      242.47     18.73 o 
   4   4  11      124.01      133.37     12.00 o 
   5   4  11        8.08       16.60     11.55 o 
   6   4  11      136.71      139.57     12.31 o 
   7   4  11       10.85       22.03      5.55 o 
  -5   5  11       40.90       34.82      5.90 o 
  -4   5  11      136.02      126.70     12.47 o 
  -3   5  11      122.66      136.29     12.20 o 
  -2   5  11      310.06      283.84     21.01 o 
  -1   5  11       51.81       74.79      6.47 o 
   0   5  11      133.25      139.21      8.18 o 
   1   5  11      162.93      187.81     16.92 o 
   2   5  11      410.01      413.53     22.83 o 
   3   5  11       68.73       58.19      5.65 o 
   4   5  11      271.72      312.39     20.10 o 
   5   5  11        8.34        9.55     12.69 o 
   6   5  11      217.52      255.04     21.44 o 
   7   5  11       10.99      -12.46     13.76 o 
  -4   6  11      103.68       87.14      7.87 o 
  -3   6  11        0.07      -13.99     13.99 o 
  -2   6  11      168.02      136.02     12.11 o 
  -1   6  11       53.48       48.13      5.12 o 
   0   6  11      328.67      307.17     14.65 o 
   1   6  11       43.34       39.36      4.87 o 
   2   6  11      218.85      200.29     17.69 o 
   3   6  11      127.76       98.13      9.42 o 
   4   6  11       76.35       78.42      7.57 o 
   5   6  11      206.60      205.18     13.61 o 
   6   6  11      132.68      131.05     10.93 o 
   7   6  11       59.51       72.16      6.70 o 
  -3   7  11        0.52        6.16     11.23 o 
  -2   7  11       89.33       96.77      8.25 o 
  -1   7  11        5.02       16.51     11.56 o 
   0   7  11      395.14      419.96     23.81 o 
   1   7  11      131.35      169.58     16.55 o 
   2   7  11       30.79       40.60      4.97 o 
   3   7  11      324.71      332.51     21.96 o 
   4   7  11        1.60       -5.35     13.51 o 
   5   7  11      344.86      316.35     23.33 o 
   6   7  11        0.21      -15.06     15.06 o 
  -2   8  11      120.55      121.94     11.03 o 
  -1   8  11       57.79       15.55     17.95 o 
   0   8  11       21.48       24.13      3.51 o 
   1   8  11      186.47      189.58     13.45 o 
   2   8  11        4.16       15.63     12.28 o 
   3   8  11      307.64      359.99     22.65 o 
   4   8  11        8.01       -3.56     13.54 o 
   5   8  11      286.05      294.78     24.82 o 
   0   9  11       18.06       11.77      9.52 o 
   1   9  11       89.16       91.82      8.54 o 
   2   9  11       42.38       36.96      5.19 o 
   3   9  11      104.41      107.32     10.51 o 
   4   9  11      154.76      139.24     13.52 o 
  -3  -6  12        9.47       12.11     14.53 o 
  -2  -6  12       55.60       53.03      5.71 o 
  -1  -6  12        0.34      -14.72     14.72 o 
   0  -6  12       48.34       60.56      4.25 o 
   1  -6  12        2.19        7.33     12.07 o 
  -4  -5  12       67.31       68.39      6.34 o 
  -3  -5  12        2.79       10.31     10.01 o 
  -2  -5  12       35.70       33.66      5.30 o 
  -1  -5  12       46.53       55.01      5.27 o 
   0  -5  12       46.04       44.32     19.13 o 
   1  -5  12       32.85       34.46      4.99 o 
   2  -5  12       14.55       13.11     11.61 o 
  -5  -4  12      133.98      149.03     13.43 o 
  -4  -4  12       34.88        6.83     13.82 o 
  -3  -4  12      166.47      144.43     13.08 o 
  -2  -4  12       29.37       27.50      4.74 o 
  -1  -4  12       65.96       72.15      7.12 o 
   0  -4  12        0.43       18.52      4.07 o 
   1  -4  12       88.62       89.44      8.54 o 
   2  -4  12        5.16      -12.74     12.74 o 
   3  -4  12      224.95      218.77     21.16 o 
  -5  -3  12       53.44       58.83      5.75 o 
  -4  -3  12        0.18       12.59      5.01 o 
  -3  -3  12      179.91      155.39     13.35 o 
  -2  -3  12       12.84        6.28      5.15 o 
  -1  -3  12      193.92      207.86     17.08 o 
   0  -3  12       51.51       56.57      3.84 o 
   1  -3  12      106.90      113.11     10.88 o 
   2  -3  12       91.26       93.19      8.94 o 
   3  -3  12       59.98       63.95      5.80 o 
   4  -3  12       78.87       80.95      7.14 o 
  -6  -2  12        5.60        8.73     16.60 o 
  -5  -2  12       43.94       42.70      5.94 o 
  -4  -2  12       14.94       19.31      4.86 o 
  -3  -2  12       14.95        7.74      8.89 o 
  -2  -2  12       65.07       64.87      6.29 o 
  -1  -2  12       18.65       19.95      4.55 o 
   0  -2  12      191.25      195.33     12.25 o 
   1  -2  12       31.44       53.32      5.27 o 
   2  -2  12      148.01      159.93     12.39 o 
   3  -2  12        6.44       -0.11     11.32 o 
   4  -2  12       49.60       51.18      5.55 o 
   5  -2  12        1.13      -13.35     14.62 o 
  -6  -1  12       33.31       19.00     16.95 o 
  -5  -1  12       49.55       57.64      5.94 o 
  -4  -1  12      175.87      144.73     13.87 o 
  -3  -1  12       34.69       31.20      5.23 o 
  -2  -1  12      670.37      609.20     27.55 o 
  -1  -1  12       53.09       46.97      5.04 o 
   0  -1  12      526.35      540.92     17.89 o 
   1  -1  12       25.99       23.56      4.44 o 
   2  -1  12       80.46       95.67      8.75 o 
   3  -1  12       20.95       22.05      4.63 o 
   4  -1  12       39.23       11.99     14.47 o 
   5  -1  12       24.11       15.32     10.51 o 
  -6   0  12        9.69       28.46      5.65 o 
  -5   0  12       25.78        6.95     15.51 o 
  -4   0  12       93.88      134.64     11.94 o 
  -3   0  12      172.63      151.56     12.49 o 
  -2   0  12      598.14      584.62     26.61 o 
  -1   0  12      209.52      214.82     18.15 o 
   0   0  12      760.74      821.11     22.88 o 
   1   0  12       94.11       92.98      8.42 o 
   2   0  12      239.03      237.13     19.07 o 
   3   0  12        1.77        7.97      6.64 o 
   4   0  12       12.81       15.70     11.95 o 
   5   0  12        8.49      -14.76     14.76 o 
   6   0  12       15.51        9.39      5.81 o 
  -5   1  12       59.94       51.54      6.02 o 
  -4   1  12       61.66       77.32      7.54 o 
  -3   1  12      315.87      287.30     21.12 o 
  -2   1  12       78.88       79.96      7.26 o 
  -1   1  12      508.67      496.21     24.56 o 
   0   1  12       40.98       42.22      5.10 o 
   1   1  12      575.59      533.22     24.57 o 
   2   1  12       44.44       40.13      4.85 o 
   3   1  12      158.44      135.94     12.41 o 
   4   1  12        4.92        8.25     11.95 o 
   5   1  12       35.36       57.17      5.57 o 
   6   1  12       11.94       13.22     14.37 o 
  -5   2  12       47.43       51.12      5.78 o 
  -4   2  12       24.57       10.19     14.42 o 
  -3   2  12      155.44      141.69     12.16 o 
  -2   2  12        6.58        6.95      4.93 o 
  -1   2  12      511.36      523.88     24.03 o 
   0   2  12        4.25        6.65      5.26 o 
   1   2  12      200.74      213.41     17.15 o 
   2   2  12        0.72      -13.26     13.26 o 
   3   2  12       39.58       33.61      5.14 o 
   4   2  12       88.40       93.28      8.32 o 
   5   2  12      103.06       98.93      8.19 o 
   6   2  12       22.65       23.89      5.66 o 
  -5   3  12       69.40       70.42      6.69 o 
  -4   3  12        6.99       -4.69     13.08 o 
  -3   3  12      147.47      133.45     10.44 o 
  -2   3  12      156.48      178.08     12.77 o 
  -1   3  12      450.36      449.43     23.72 o 
   0   3  12      298.62      283.55     13.69 o 
   1   3  12      293.19      257.48     20.47 o 
   2   3  12      186.32      187.49     17.02 o 
   3   3  12      101.50      105.37      8.98 o 
   4   3  12      190.07      190.62     13.29 o 
   5   3  12        6.97        4.50     14.00 o 
   6   3  12       94.49       93.95      8.73 o 
  -4   4  12       35.80       37.02      5.71 o 
  -3   4  12       41.18       38.84      5.34 o 
  -2   4  12      182.43      186.77     17.44 o 
  -1   4  12        2.05      -11.82     11.82 o 
   0   4  12      262.71      280.54     14.29 o 
   1   4  12        5.79       -1.04     11.89 o 
   2   4  12      632.56      648.84     28.71 o 
   3   4  12       71.62       77.32      7.59 o 
   4   4  12      449.09      463.37     24.62 o 
   5   4  12        4.86        9.07      4.97 o 
   6   4  12      131.72      115.20     10.69 o 
  -4   5  12       53.96       38.73      6.11 o 
  -3   5  12        2.48        5.73     12.46 o 
  -2   5  12       79.61       59.54      5.93 o 
  -1   5  12       10.93       -6.40     12.42 o 
   0   5  12       97.01      100.82     17.44 o 
   1   5  12       30.12       27.01      4.58 o 
   2   5  12      280.82      309.92     20.88 o 
   3   5  12      143.21      137.22     11.66 o 
   4   5  12      141.78      150.09     13.18 o 
   5   5  12      115.15      105.89     10.24 o 
   6   5  12      105.68      114.77     10.63 o 
  -3   6  12        1.84        7.40     14.16 o 
  -2   6  12       18.30       23.48      5.05 o 
  -1   6  12        0.66        6.74     12.18 o 
   0   6  12      226.60      244.08     14.15 o 
   1   6  12       33.49       48.39      5.21 o 
   2   6  12       98.54       84.23      7.64 o 
   3   6  12      269.76      259.26     19.76 o 
   4   6  12        0.54       -5.68     13.09 o 
   5   6  12      272.45      249.66     21.64 o 
   6   6  12        0.67        1.19     14.65 o 
  -2   7  12        0.47        2.42     12.65 o 
  -1   7  12       75.69       64.15      6.32 o 
   0   7  12       15.34       12.77      4.53 o 
   1   7  12      270.39      235.66     20.26 o 
   2   7  12        4.28       -3.39     11.57 o 
   3   7  12      160.36      147.03     13.09 o 
   4   7  12        7.52       12.89     10.35 o 
   5   7  12       84.50       77.66      7.38 o 
   0   8  12       89.01       82.52     11.54 o 
   1   8  12      218.61      219.94     21.32 o 
   2   8  12       81.34       85.77      8.03 o 
   3   8  12      241.01      232.37     15.70 o 
   4   8  12       15.24       16.13     15.94 o 
  -2  -5  13       15.62       12.25     14.05 o 
  -1  -5  13       48.97       54.37      5.66 o 
   0  -5  13        7.16      -10.37     10.37 o 
  -4  -4  13        2.09       -6.45     15.45 o 
  -3  -4  13       63.49       59.12      6.21 o 
  -2  -4  13        0.32        7.15     12.80 o 
  -1  -4  13      128.58      142.27     12.61 o 
   0  -4  13       12.74       14.55      3.44 o 
   1  -4  13       22.38       19.00     13.16 o 
   2  -4  13        0.78       -1.29     13.69 o 
  -4  -3  13        1.74        9.77     13.47 o 
  -3  -3  13      186.48      187.72     13.96 o 
  -2  -3  13       62.60       59.43      5.70 o 
  -1  -3  13      106.95      129.30     11.73 o 
   0  -3  13      149.96      161.30      8.77 o 
   1  -3  13       78.34      105.75      9.00 o 
   2  -3  13       96.80       82.32      7.96 o 
   3  -3  13        7.97        6.95      5.11 o 
  -4  -2  13       44.25       39.11      6.03 o 
  -3  -2  13       10.21        3.41     14.87 o 
  -2  -2  13      137.26      148.70     12.64 o 
  -1  -2  13        0.05      -12.84     12.84 o 
   0  -2  13      162.77      155.97      8.94 o 
   1  -2  13       13.10       17.34     12.54 o 
   2  -2  13       55.29       61.44      5.75 o 
   3  -2  13        6.04       10.57      8.88 o 
   4  -2  13       15.71        7.32     14.16 o 
  -5  -1  13       14.51       18.99     14.78 o 
  -4  -1  13      134.53      176.94     13.52 o 
  -3  -1  13        3.74        4.48     12.18 o 
  -2  -1  13      156.48      140.62     12.61 o 
  -1  -1  13       18.21      -14.01     14.01 o 
   0  -1  13      227.92      206.19     13.61 o 
   1  -1  13      109.38      121.04     11.78 o 
   2  -1  13       63.45       64.22      5.71 o 
   3  -1  13       37.33       34.21      5.19 o 
   4  -1  13       24.25        4.82     14.41 o 
  -5   0  13       19.46       25.03      5.96 o 
  -4   0  13      213.42      214.44     14.29 o 
  -3   0  13       14.88       14.63     14.53 o 
  -2   0  13      391.18      367.91     23.74 o 
  -1   0  13       13.45       14.91      4.73 o 
   0   0  13      122.37      106.54     12.50 o 
   1   0  13      168.53      161.00     12.77 o 
   2   0  13       34.49       27.49      4.88 o 
   3   0  13      228.03      232.44     20.95 o 
   4   0  13       33.95       19.49     15.92 o 
   5   0  13      202.50      222.62     20.92 o 
  -4   1  13       74.64       89.14      7.99 o 
  -3   1  13      315.82      328.99     22.01 o 
  -2   1  13       59.58       51.24      5.44 o 
  -1   1  13      488.73      491.99     24.88 o 
   0   1  13        1.38       -7.99      8.83 o 
   1   1  13      275.68      240.54     19.06 o 
   2   1  13       14.91       13.51     12.25 o 
   3   1  13      168.22      192.02     18.78 o 
   4   1  13      154.18      146.82     13.76 o 
   5   1  13      101.93       92.77      7.94 o 
  -4   2  13       11.51        1.27     12.37 o 
  -3   2  13       92.75       91.92      8.60 o 
  -2   2  13       21.00       16.34      4.95 o 
  -1   2  13      152.39      139.43     12.66 o 
   0   2  13       89.39       92.14      6.20 o 
   1   2  13      202.30      211.06     19.81 o 
   2   2  13      152.05      188.53     16.57 o 
   3   2  13       80.03       66.98      6.36 o 
   4   2  13      311.27      325.38     22.99 o 
   5   2  13        1.43       12.65      8.75 o 
  -4   3  13       17.71       19.94      5.43 o 
  -3   3  13       10.50        2.28     12.65 o 
  -2   3  13       78.51       78.97      7.67 o 
  -1   3  13        1.43        9.60     12.48 o 
   0   3  13      146.58      125.44      9.96 o 
   1   3  13        0.60       11.48     12.22 o 
   2   3  13      344.64      351.81     22.64 o 
   3   3  13        0.39       -8.57     11.79 o 
   4   3  13      170.80      160.84     13.07 o 
   5   3  13        0.28      -10.76     13.66 o 
  -3   4  13        0.43       -8.43     12.55 o 
  -2   4  13       93.72      103.96     10.11 o 
  -1   4  13       27.08       27.74      5.10 o 
   0   4  13      350.73      319.91     22.69 o 
   1   4  13       85.19       80.08      7.60 o 
   2   4  13      781.50      794.93     31.85 o 
   3   4  13       36.34       42.41      5.43 o 
   4   4  13      199.35      203.67     19.71 o 
   5   4  13       29.07       27.62      5.67 o 
  -3   5  13       24.85       21.95      5.66 o 
  -2   5  13       52.62       72.99      7.09 o 
  -1   5  13       73.25       69.76      6.42 o 
   0   5  13      216.20      236.27     14.08 o 
   1   5  13      212.11      211.15     18.98 o 
   2   5  13      354.18      334.59     24.32 o 
   3   5  13      194.45      194.96     13.92 o 
   4   5  13      152.28      116.96     10.72 o 
   5   5  13      131.05      111.07     10.86 o 
  -2   6  13       52.98       55.63      6.19 o 
  -1   6  13       78.42       78.14      7.22 o 
   0   6  13      142.44      147.53      8.99 o 
   1   6  13      139.16      124.91     10.26 o 
   2   6  13       43.20       45.01      5.67 o 
   3   6  13       92.19       85.33      8.23 o 
   4   6  13        4.63        1.22     14.46 o 
   5   6  13       38.24        4.97     15.98 o 
   0   7  13        0.16       -0.30      8.95 o 
   1   7  13       94.27      104.64      9.40 o 
   2   7  13       10.89        1.22     11.66 o 
   3   7  13       36.28       22.35     15.81 o 
   4   7  13        4.03      -14.37     14.37 o 
  -2  -3  14      140.23      150.73     13.52 o 
  -1  -3  14        1.42       -1.21     13.61 o 
   0  -3  14       99.26      107.80      6.55 o 
   1  -3  14        5.71       13.53     13.83 o 
  -3  -2  14        1.09      -15.06     15.29 o 
  -2  -2  14       73.59       72.13      6.53 o 
  -1  -2  14       31.65       27.60      5.22 o 
   0  -2  14       80.52       80.73      5.38 o 
   1  -2  14       36.48       32.82      5.13 o 
   2  -2  14       70.54       75.93      7.15 o 
  -3  -1  14       96.82       88.17      7.36 o 
  -2  -1  14       28.12       35.18      5.41 o 
  -1  -1  14       42.91       35.30      5.34 o 
   0  -1  14       35.92       34.36      3.58 o 
   1  -1  14      128.64      125.85     11.70 o 
   2  -1  14       23.49        1.26     14.21 o 
   3  -1  14      120.99      117.41      9.88 o 
  -3   0  14        7.58        3.07     10.27 o 
  -2   0  14        4.85        5.74     13.48 o 
  -1   0  14       66.36       62.27      6.11 o 
   0   0  14        0.00        6.78      7.84 o 
   1   0  14      281.28      222.68     21.50 o 
   2   0  14        7.23      -14.26     14.26 o 
   3   0  14      238.68      202.22     15.06 o 
   4   0  14       10.23       17.13      5.33 o 
  -3   1  14       13.74        3.70     15.55 o 
  -2   1  14        1.55        3.04      7.05 o 
  -1   1  14       55.44       49.50      5.40 o 
   0   1  14       95.71      101.01      6.53 o 
   1   1  14      140.30      136.46     12.22 o 
   2   1  14      168.27      165.88     13.65 o 
   3   1  14      212.71      227.20     15.07 o 
   4   1  14      293.47      281.62     23.12 o 
  -3   2  14      140.31      117.11     11.15 o 
  -2   2  14       35.56       31.71      5.51 o 
  -1   2  14       77.39       69.72      6.85 o 
   0   2  14      101.70      107.48      6.79 o 
   1   2  14       31.59       11.32     15.61 o 
   2   2  14      313.40      358.14     23.70 o 
   3   2  14        1.54       17.87     13.72 o 
   4   2  14      421.36      461.05     27.95 o 
  -3   3  14       21.65      -12.95     16.07 o 
  -2   3  14       46.64       40.46      5.71 o 
  -1   3  14        2.04        3.44     11.38 o 
   0   3  14       43.36       42.76      4.78 o 
   1   3  14       19.86       26.76      4.61 o 
   2   3  14      212.81      221.71     20.08 o 
   3   3  14       68.66       77.40      7.31 o 
   4   3  14       38.42       38.10      5.43 o 
  -2   4  14        9.75        4.95     14.31 o 
  -1   4  14        2.65       14.59     13.58 o 
   0   4  14       11.91       13.09      8.65 o 
   1   4  14       61.38       53.29      5.45 o 
   2   4  14       27.68       31.04      5.19 o 
   3   4  14      120.74      122.67     10.18 o 
   4   4  14       37.65       42.01      5.96 o 
  -1   5  14       58.45       58.12      5.95 o 
   0   5  14       33.58       31.93      3.88 o 
   1   5  14       59.49       51.55      5.87 o 
   2   5  14        9.53      -13.58     13.58 o 
   3   5  14       63.81       66.53      6.12 o 
   1   6  14      161.11      163.83     14.10 o 
   2   6  14        0.75      -12.69     13.26 o 
   0  -1  15        5.61       33.99     12.29 o 
  -1   0  15      165.72      193.89     14.26 o 
   0   0  15        0.39        3.69      5.26 o 
   1   0  15      194.29      212.14     14.84 o 
  -1   1  15       60.14       50.43      6.02 o 
   0   1  15       21.30       29.86      9.21 o 
   1   1  15       88.66       97.28      9.42 o 
   2   1  15        1.35       -1.32     13.06 o 
  -1   2  15       10.51        6.91      9.30 o 
   0   2  15       78.19       72.08      5.24 o 
   1   2  15        0.07        6.18     11.76 o 
   2   2  15       78.56       80.11      7.75 o 
   0   3  15       24.79       20.15     11.84 o 
   1   3  15       22.77       21.54      5.18 o 
   2   3  15       24.09       30.60      5.34 o 
                                                 
